# Supplementary material for: Splicing factor TRA2B enhances synthesis of androgen receptor variant AR-V7 in prostate cancer cells
Source: J Clin Invest. 2026 Apr 1;136(7):e198264. doi: 10.1172/JCI198264 (PMC13038199; doi:10.1172/JCI198264)
Supplement: Supplemental tables 1-11 [file jci-136-198264-s223.xlsx]

## Sheet: Table S1 qPCR primers
Supplementary Table S1: RT-qPCR primer sequences
	Gene	Forward Primer (5' - 3')	Reverse Primer (5' - 3')
	RPL13A	CCTGGAGGAGAAGAGGAAAGAGA	TTGAGGACCTCTGTGTATTTGTCAA
	FL-AR	AAGAGAAGTACCTGTGCGCC	TTCAGATTACCAAGTTTCTTCAG
	AR-V1	AACAGAAGTACCTGTGCGCC	TGAGACTCCAAACACCCTCA
	AR-V6	AACAGAAGTACCTGTGCGCC	TATGACACTCTGCTGCCTTGC
	AR-V7	AACAGAAGTACCTGTGCGCC	TCAGGGTCTGGTCATTTTGA
	AR-V9	AACAGAAGTACCTGTGCGCC	GCAAATGTCTCCAAAAAGCAGC
	Pre-mRNA	GCCTGCTAGATACAAGCCCG	AGCCTTTCTTCAGGGTCTGG
	TRA2A	TTTGGAAACCCTTGATGGAC	AAAACAACTTCGAGGGCAGA
	TRA2B	ATCCGTGAGCACTTCCACTT	GCGTCACATCCGGTAGAGTT
	THRAP3	GCCGATCTCTCTCTCGTTCA	TTGGGTGGTTTCTTTCTCTGTTA
	SART1	AACGTGAACCTGGTGGATAAG	CTTCGTCATATCCGGACAGGATAG
	TP53	CAGCACATGACGGAGGTTGT	TCATCCAAATACTCCACACGC

## Sheet: Table S2 Antibodies
Supplementary Table S2: Antibodies used in study
	Antibody	Species	Supplier	Applications	Catalogue number	WB Dilution	RRID
	AR (441)	Mouse	Agilent Dako	WB, IF	M3562	1 in 1000	AB_3572260
	AR (441)	Mouse	BD Biosciences	WB	554225	1 in 1000	AB_395316
	AR-V7	Rabbit	RevMab Biosciences	WB	31-1109-00	1 in 500	AB_2716436
	TRA2A	Mouse	Abnova	WB	H00029896-B01P	1 in 1000	AB_1581460
	TRA2A	Rabbit	GeneTex	RIP	GTX 87998		AB_10721933
	TRA2B	Rabbit	Abcam	WB, RIP	Ab31353	1 in 1000	AB_778565
	HA	Mouse	Santa Cruz Biotechnology	WB	Sc-7392	1 in 2000	AB_627809
	α-tubulin	Mouse	Sigma-Aldrich	WB	T9026	1 in 1000	AB_477593

## Sheet: Table S3 siRNA gRNA Morpho
Supplementary Table S3: siRNA, gRNA and morpholino sequences
		siRNA	Sequence	Supplier	Catalog ID
		siScr	UUCUCCGAACGUGUCACGU	Sigma-Aldrich	N/A
		TRA2A	GGAUCUUCGUGAAGUAUUU	Sigma-Aldrich	(Thermo s26664)
		TRA2B	GGAGGAUACAGAUCACGUU	Sigma-Aldrich	(Thermo s12749)
		CasRX sgRNA	Sequence	Supplier	Catalog ID
		gCE3	AACCCCUACCAACUGGUCGGGGUUUGAAACAGAUGCUUGCAAUUGCCAACCCG	Sigma-Aldrich	N/A
		gNT	AACCCCUACCAACUGGUCGGGGUUUGAAACUCACCAGAAGCGUACCAUACUC	Sigma-Aldrich	N/A
		Morpholino	Sequence	Supplier	Catalog ID
		CE3	AGTCAGCCTTTCTTCAGGGTCTGGT	Gene Tools	N/A
		NT	CCTCTTACCTCAGTTACAATTTATA	Gene Tools	N/A

## Sheet: Table S4 gAR interactome
Supplementary Table S4: gAR and control gNT enriched proteins
	List of CasRx-APEX2-gNT interacting proteins (log2FE < 0, ranked by enrichment p-value)						List of CasRx-APEX2-gAR interacting proteins (log2FE > 0, ranked by enrichment p-value)
	Protein	Log2 Fold Enrichment (gAR - gNT)	p-value (limma results)				Protein	Log2 Fold Enrichment (gAR - gNT)	p-value (limma results)
	INTS3	-8.02552	0.122883				SNW1	1.269	0.00232265
	NDUFA9	-4.88325	0.136283				RPL27	1.28871	0.00269969
	RSL24D1	-4.42626	0.141205				CPSF7	1.01799	0.00345474
	CWC22	-2.95411	0.194408				SF3B3	1.25504	0.00384988
	NT5DC2	-3.16658	0.225434				FUBP1	1.04981	0.00390717
	NXF1	-2.56528	0.250395				NUDT21	1.06828	0.00415816
	LRPPRC	-3.22059	0.268055				LUC7L3	0.975469	0.00482784
	TWISTNB	-2.84243	0.289978				HNRNPR	0.807448	0.00550237
	RBM19	-2.17093	0.291897				RING1	1.00253	0.0057688
	DCAF13	-2.38112	0.298515				RBMX	0.954899	0.00587315
	ZNF800	-2.72958	0.307198				FUS	1.08056	0.00590204
	TBRG4	-1.78705	0.307633				TRIM28	0.886658	0.00630693
	PCK2	-2.0345	0.308974				ACIN1	0.866528	0.00662859
	HSPD1	-2.86887	0.312682				PPP1CA;PPP1CC	1.56663	0.00706407
	EXOSC4	-3.01386	0.344768				HNRNPA3	1.11296	0.00724422
	MCM6	-2.1413	0.343964				SRSF1	0.866317	0.00741028
	RPL35A	-3.08666	0.349555				FOXA1	1.05439	0.00742786
	LDHB;LDHC;LDHAL6A	-2.88489	0.3526				RNF2	1.08772	0.00754412
	BCAS2	-3.19365	0.357388				ZNF207	1.10835	0.00790668
	LRWD1	-2.18285	0.355447				SNRNP40;DKFZp434D199	1.23269	0.00807903
	USP42	-2.39312	0.355924				SNRPD2	0.917838	0.00850261
	THOC6	-2.54843	0.362698				HNRNPH3	0.768237	0.00853552
	WAPAL	-1.93602	0.363956				EFTUD2	0.921806	0.0085435
	PRPF4	-2.59654	0.366583				PNN	1.02479	0.008547
	IMP3	-2.29453	0.378143				HNRNPA2B1	1.02502	0.00860034
	DNM2;DNM3	-2.34323	0.375931				EIF4A3	0.836599	0.0086797
	UBN2	-2.11198	0.378258				U2SURP	1.07336	0.00891275
	GTF3C1	-2.83173	0.381495				HNRNPH2	0.833774	0.00903568
	UTP15	-2.25629	0.385602				ZFR	1.02892	0.0090372
	PABPN1	-2.71635	0.39293				CIRBP	1.15475	0.00909882
	RPS10	-2.45758	0.392202				ATAD3A	2.35587	0.00924295
	RPS24	-2.56597	0.396141				SUPT4H1	0.992511	0.00958819
	URB2	-1.41051	0.395778				CBX8	1.14381	0.00966361
	PWP2	-2.15155	0.402044				SFPQ	1.20518	0.0102221
	WDR82	-1.8985	0.404518				ACTL6A	0.87485	0.0104292
	FOXK1;FOXK2	-2.02584	0.412498				DDX1	1.28254	0.0104951
	MRPL15	-1.77092	0.41627				HNRNPA1;HNRNPA1L2	1.12565	0.0105428
	NIFK	-1.58697	0.417008				KHSRP	1.14711	0.0109321
	PPIL1	-2.74474	0.418195				SNRPN;SNRPB	1.15416	0.0111133
	ZNF512	-1.94466	0.423562				C14orf166	1.75544	0.0112998
	CHD1L	-1.85965	0.429078				RSL1D1	0.957814	0.0114385
	EEF2	-1.53063	0.437835				TAF15	1.47837	0.0115679
	DIS3	-2.09978	0.43897				HNRNPUL1	1.155	0.0115792
	CSNK2A1;CSNK2A3	-2.50393	0.443476				SRSF6	0.687933	0.0115842
	MAK16	-2.13254	0.449189				DKC1	0.764077	0.0115946
	UTP14A;UTP14C	-1.2485	0.447754				CPSF6	0.998146	0.0117529
	EMSY;C11orf30	-1.65824	0.456068				DDX5	1.15221	0.0117709
	RBM6	-1.6522	0.478229				POLR2A	1.07959	0.0117967
	MSL1	-1.81106	0.485058				TRA2B	0.862741	0.0120762
	RPL7L1	-1.6618	0.490787				HNRNPK	0.91061	0.0121659
	TNPO1	-1.00322	0.504979				HNRNPL	1.17686	0.0121952
	CHD1	-1.41095	0.511106				RPL7A	1.22212	0.0124942
	QRICH1	-1.95099	0.513283				HNRNPD	0.902091	0.0129425
	CCDC12	-2.28494	0.525498				SF3B6	0.92383	0.0132872
	OGT	-1.76323	0.524694				POLR2B	1.0261	0.0133182
	HNRNPLL	-1.25147	0.529929				RBM3	1.24085	0.0134425
	DHX40	-1.34982	0.531767				SRSF9	0.874593	0.0135935
	CTNND1	-2.18539	0.563488				SNRNP70	1.00884	0.0139284
	MCM3	-1.39684	0.566935				H1FX	1.44533	0.0139286
	NFIC	-1.25786	0.569369				HSPB1	1.35654	0.0141476
	RAB38	-0.354031	0.593253				SRSF3	0.706468	0.0142199
	POP1	-1.24269	0.599099				DYNLL2	1.02008	0.0142773
	KMT2A	-0.881153	0.628428				SART1	1.02155	0.0143379
	SKIV2L2	-0.591268	0.634024				THRAP3	1.21628	0.014487
	DDX31	-0.699778	0.640786				SNRPE	0.596685	0.0146007
	ZMYM3	-1.21995	0.651032				ERH	1.14347	0.0146362
	H1F0	-0.132641	0.701975				ADAR	0.799952	0.0149006
	ANXA7	-1.03646	0.738705				SAFB2	0.675144	0.0150994
	ADCK3	-0.114653	0.75037				BUB3	1.03774	0.0151034
	POM121C;POM121	-0.876766	0.773214				GPATCH4	1.555	0.0151288
	WDR3	-0.242119	0.799728				DYNLL1	1.45519	0.0153699
	PGAM5	-0.136064	0.80274				RRP1	1.21807	0.015988
	MED17	-0.67846	0.821761				RBBP4	0.644462	0.0160965
	DDX18	-0.152442	0.825623				SCAF11	1.38105	0.0161163
	NUP210	-0.0953146	0.84752				HNRNPAB	1.07238	0.016189
	TRRAP	-0.336631	0.84767				PRPF8	0.839812	0.0161969
	EPRS	-0.159579	0.865218				SAP18	1.13437	0.0162656
	SF3A2	-0.345905	0.902412				PSPC1	1.18855	0.0166231
	PPP1R10	-0.34857	0.904845				NPM1	0.809945	0.016732
	NUP35	-0.419592	0.922158				FIP1L1	1.18771	0.0168621
	TARS2	-0.0600057	0.930605				NCOA5	0.864627	0.0170756
	ACAT1	-0.320875	0.939376				PRPF19	0.966364	0.0170978
	NUP93	-0.023479	0.955135				XRN2	0.742577	0.0172848
	ISG20L2	-0.0297843	0.967506				HNRNPA0	0.75413	0.0173972
	RANGAP1	-0.0203339	0.980344				CENPV	0.747761	0.0176009
	PHIP	-0.017174	0.984107				SAFB	1.1966	0.0176818
							HNRNPDL	1.21615	0.0178503
							ILF3	0.817774	0.017928
							U2AF2	0.989706	0.0180231
							RBM4	1.0735	0.0182858
							ILF2	0.682596	0.0185562
							DSP	10.4338	0.0185765
							MBD3	1.26016	0.0187582
							RBM34	1.72862	0.018863
							SON	0.897972	0.0190064
							MAGOHB;MAGOH	0.75603	0.0190274
							DHX9	0.859189	0.0193026
							SYNCRIP	0.880831	0.0193601
							SF3B1	1.11041	0.0194835
							SRP14	0.88355	0.0195242
							PRPF40A	1.22044	0.0196901
							CFL1	1.37081	0.0205086
							SRRM2	0.610561	0.0205096
							NKRF	0.687498	0.0207373
							SNRPD1	1.17612	0.0210646
							RUVBL2	1.27433	0.0211475
							SLTM	1.00754	0.0211953
							ESRP1	0.933301	0.0214357
							MYH10	2.37608	0.0218045
							RPL3	0.756417	0.0219195
							RTCB	0.962406	0.0221194
							ZC3H14	1.04599	0.0223302
							HNRNPF	0.640901	0.0223529
							KHDRBS1	0.965878	0.0230718
							POLR2E	0.866493	0.0232167
							RNPS1	1.07566	0.023217
							BOP1	0.616378	0.0237659
							NUDT16L1	1.0478	0.0239807
							DSG2	9.8157	0.0240676
							ADNP	0.820225	0.0242589
							CDC5L	0.825232	0.0243469
							PBRM1	0.861387	0.0249121
							RPL17	1.02656	0.0249356
							HSPA8	1.02298	0.0250284
							DHX15	0.961115	0.0254005
							HSPA1B;HSPA1A	0.834168	0.025452
							NUMA1	1.15968	0.0254757
							GBE1	1.62845	0.0259963
							YLPM1	1.22654	0.0260167
							RPS2	0.869494	0.0261038
							RPRD1B	1.58664	0.0261104
							RBM25	1.43469	0.0261532
							HIST2H3A	1.11372	0.0262186
							RPL4	0.74934	0.0263507
							RPL38	2.27604	0.0267163
							ZNF326	0.56089	0.0271974
							FBL	0.895502	0.0273115
							NFIX	1.67384	0.0274975
							PRCC	0.759526	0.0279245
							GAPDH	0.73901	0.0284707
							SNRNP200	0.937522	0.0286666
							WDR5	0.758805	0.0291061
							YTHDC1	0.939566	0.0294047
							HIST1H1C	0.903148	0.0299375
							NONO	1.12417	0.0300918
							CTCF	1.03289	0.0309599
							HIST1H2AJ;HIST1H2AH;H2AFJ;HIST2H2AC;HIST2H2AA3;HIST1H2AD;HIST1H2AG	0.942609	0.031213
							PARP1	0.850784	0.0312707
							ACTG1	1.34467	0.0315482
							SF3A1	1.0889	0.0320656
							PARN	0.748323	0.0325027
							SMARCE1	1.90912	0.0331911
							DDX50	0.89091	0.0332919
							PAF1	0.820237	0.0347852
							HIST1H1E;HIST1H1D	0.660641	0.0353882
							DDX27	0.660106	0.0355118
							PRPF6	0.85635	0.0356919
							RBM10	1.12228	0.035864
							CCAR1	0.744089	0.0362464
							MATR3	0.823228	0.0364296
							POGZ	1.00908	0.0365914
							YY1;YY2	0.88426	0.0368195
							MBD2	0.687906	0.037232
							CDC73	0.919122	0.0375812
							CDK1	1.17446	0.0381006
							RPL28	0.803756	0.0381283
							NOP58	1.05993	0.0384799
							HCFC1	0.818464	0.0389211
							SMARCA4	0.679569	0.0390806
							SNRPA	0.58742	0.0396051
							SNRPF	0.89173	0.0400037
							SRSF10	0.50705	0.0403463
							RPL8	1.02731	0.041439
							RPL6	0.759763	0.0415316
							SS18L1	0.999009	0.0415816
							CLTC	1.60131	0.0418054
							FAM98B	0.938599	0.0421302
							ZFP62	0.867827	0.0424597
							SRSF7	0.716296	0.0425491
							RPRD2	1.05316	0.0427387
							TP53BP1	0.566336	0.0428098
							CBX3	0.906308	0.0428151
							RPL18A	1.07893	0.043016
							XRCC6	0.681933	0.0432132
							SLC25A5	0.590789	0.0432784
							TPR	0.977269	0.0437326
							SMARCA2	0.76402	0.0440494
							RBBP7	0.785993	0.0443444
							ZBTB7B	0.72212	0.0445312
							ZNF24	0.743008	0.0447526
							RRP15	0.817526	0.0448106
							HDGF	0.958608	0.0450083
							ZNF217	1.07737	0.0451629
							HDAC2	1.28147	0.0454052
							RPL37A	0.906361	0.0468637
							NOP10	1.08405	0.0475872
							CHERP	0.902433	0.0477519
							EWSR1	1.17642	0.0477843
							EBNA1BP2	0.614846	0.0480739
							JUP	7.96078	0.0482851
							RBM17	0.950327	0.0493141
							AKAP8	1.30264	0.0496333
							TBL1XR1	1.29282	0.0498893
							WDR12	0.560124	0.0500689
							BCLAF1	0.870024	0.0502293
							ZBTB10	0.663168	0.0506902
							HIST1H4A	1.1586	0.0507369
							RPL15	0.566137	0.0511225
							HNRNPU	0.790329	0.0512908
							RUVBL1	0.773169	0.0513064
							RPL14	0.601036	0.0513437
							PES1	1.13118	0.051576
							WDR75	0.96038	0.0516127
							RAB13	0.921434	0.0516705
							RHOA;RHOC	6.10405	0.0516837
							PTBP1	0.730666	0.0518197
							ZKSCAN1	0.911561	0.0524021
							HIST1H1B	0.692075	0.0524061
							CACYBP	1.14428	0.0530952
							RPL34	0.857437	0.0532515
							DHX37	4.97864	0.0535266
							IK	0.654526	0.0536055
							TOP2B	0.63073	0.0541672
							FTSJ3	0.802113	0.0541689
							PLRG1	0.948134	0.0545158
							CPSF4	1.46709	0.0554074
							CIRH1A	1.33761	0.055647
							BRAT1	1.20656	0.0558078
							NHP2	0.811836	0.0560482
							RPL10A	0.845912	0.0563027
							SF3A3	1.12999	0.0567065
							RBBP6	1.10012	0.05676
							HSPB6	1.53788	0.0569618
							RRP12	0.857666	0.0571709
							KIF4A;KIF4B	6.14462	0.0573777
							NGDN	6.628	0.0588182
							PRMT1	1.02518	0.0598692
							RPS17	8.22968	0.060176
							RAD21	0.995881	0.0601766
							TOX4	1.244	0.0602575
							MTA1	0.652391	0.0602718
							TCOF1	0.64083	0.0607432
							CHD4	0.773998	0.0613567
							RBM27	0.956039	0.0614163
							RPL7	0.933145	0.06182
							HADHB	1.41744	0.061842
							RRP9	0.781609	0.0618808
							WDR43	0.688816	0.0624993
							GTF3C2	0.937608	0.0625866
							RPL36	0.778108	0.0628331
							USP5	0.721308	0.0628867
							RPL26;RPL26L1	1.55649	0.0629033
							RBM28	0.820551	0.0634636
							CRNKL1	0.95754	0.0655944
							RBM15B	0.77908	0.06598
							SMARCC2	0.665858	0.0661907
							IARS2	3.88464	0.0663981
							HNRNPUL2	0.65331	0.0678272
							CSNK2B;CSNK2B-LY6G5B-1181	0.924202	0.0678508
							KDM1A	0.828116	0.0684755
							SUPT16H	0.577063	0.0687169
							POLDIP3	0.940011	0.0687386
							PHC3	1.03632	0.0689364
							RBM15	0.851151	0.0690409
							GAR1	0.566236	0.0692169
							REPIN1	1.03566	0.0718243
							BRIX1	0.689772	0.0728545
							RALY	0.6657	0.0742209
							CTBP1	6.86285	0.0766119
							NOP56	0.888566	0.0764575
							AQR	1.15222	0.0770796
							RPS18	1.1663	0.0773474
							EIF6	2.10471	0.0779837
							USP7	1.26296	0.0785923
							NOP2	0.477734	0.0786585
							NOC4L	0.727803	0.0792815
							WDR74	0.990222	0.0797519
							DDX42	0.92142	0.0807028
							PABPC1;PABPC4	0.608736	0.0809714
							POLR1C	0.488991	0.0824059
							MYEF2	1.79195	0.0831437
							MKI67	0.905147	0.0831667
							BAZ2A	0.805186	0.0842822
							HOXB13	0.877482	0.084429
							ZMYM4	0.825751	0.084445
							POLE	3.94109	0.084682
							NCAPD3	2.00149	0.0858056
							GATAD2B	0.830221	0.0859496
							MTA2	0.671664	0.0861764
							CBX5	0.822351	0.0862225
							RPL12	1.08558	0.0868894
							SP1	3.23319	0.088736
							CSTF1	6.55907	0.0905791
							SMARCA5	0.90304	0.0902762
							AHCTF1	0.814104	0.0905058
							NOC2L	0.932456	0.0907924
							TUFM	0.703577	0.0912327
							RBM4B	0.610835	0.0913616
							DDX3X;DDX3Y	0.805565	0.0913916
							RPL24	0.554493	0.0921087
							ZNF638	0.68811	0.0923663
							CDC40	1.44795	0.0923987
							FAM208B	1.78108	0.0925763
							NOL6	0.864981	0.0928412
							RRP1B	1.71807	0.0929046
							COIL	0.434773	0.093762
							FYTTD1	1.59129	0.0944361
							GNAI2;GNAI1	7.23665	0.0946931
							DMAP1	0.851246	0.0943158
							VCP	0.854055	0.0944832
							RPS27L	0.736751	0.0950253
							TOP1	0.655687	0.0954728
							MLF2	0.843486	0.0960879
							PRPF38A	6.44206	0.0971803
							CPSF1	0.827137	0.096698
							SMCHD1	1.00827	0.097159
							RRS1	1.03064	0.0974508
							HSPA9	0.766462	0.0992088
							RPL11	0.887557	0.0996243
							NOL9	1.33085	0.0998032
							HLTF	0.705401	0.0998762
							SF3B2	0.686697	0.100462
							RPS11	0.985911	0.101018
							MCCC2	1.26719	0.103051
							CBR1	0.905821	0.103515
							GTPBP4	0.948474	0.103527
							NCBP1	0.769485	0.104489
							DDX39B	2.05451	0.105121
							MED12	1.27709	0.106092
							RPA1	0.855016	0.106536
							PDCD11	0.646335	0.106614
							MLH1	1.37603	0.106951
							SCAF1	1.14914	0.107017
							RBM12B	1.31492	0.107318
							RCC2	1.73281	0.10771
							GTF2IRD2B	1.19295	0.108157
							ZC3H11A	1.08904	0.108979
							RPL29	5.47371	0.110099
							MCM2	0.777815	0.110527
							ACTN4	1.53522	0.110822
							MRPL4	1.23458	0.110848
							SRRM1	1.71341	0.111639
							TARDBP	1.4538	0.113095
							RPL10;RPL10L	2.18637	0.114087
							XAB2	0.648823	0.113765
							SNRPA1	0.591804	0.114099
							RFC2	0.966249	0.114801
							SMC1A	0.819378	0.115853
							WTAP	0.809598	0.118127
							PCNA	0.797401	0.118251
							DPF2	0.493537	0.118755
							NOP16	1.10229	0.118917
							SRRT	0.869844	0.121848
							RNGTT	2.90298	0.122005
							UTP6	1.93261	0.122698
							ATAD3B	4.43453	0.122747
							SMARCD2	0.614648	0.122788
							TKT	0.557308	0.123003
							UTP3	0.603111	0.12314
							RFX1	0.781793	0.12359
							NCL	0.322531	0.123857
							UTP18	0.456615	0.124
							LIG3	0.693447	0.124174
							PCBP2	1.1603	0.125038
							PHF2;PHF8	0.661102	0.126518
							NHP2L1	0.987401	0.126569
							ELAVL1	0.884997	0.126971
							H2AFY	0.845521	0.127228
							HIST1H2AC;HIST3H2A	2.83604	0.128626
							SUPT6H	0.614623	0.128068
							RPS16	1.15548	0.129782
							SRBD1	4.05449	0.129562
							ZC3H13	0.861357	0.130241
							CHAMP1	1.13921	0.131408
							DDX23	0.926933	0.132268
							AKAP17A	1.11265	0.13337
							CDK2AP1	1.5953	0.133416
							PYCR2	2.77953	0.136298
							ZNF91;ZNF431;ZNF254;ZNF676;ZNF43;ZNF493;ZNF681;ZNF728;ZNF724P;ZNF85;ZNF92;ZNF726;ZNF708;ZNF98;ZNF675;ZNF100;ZNF737;ZNF492;ZNF506;ZNF430;ZNF273;ZNF732;ZNF107	2.23563	0.138143
							DHX30	0.879003	0.13988
							DDX54	1.3679	0.140799
							POLR2H	1.14739	0.14041
							NFIB	1.38168	0.140808
							EP400	0.835395	0.141355
							RRP7A	0.61705	0.141795
							TFIP11	0.974735	0.14211
							MYH9	4.10758	0.143337
							NKTR	1.13622	0.142231
							SCRIB	3.21625	0.14275
							DDX21	0.446518	0.142799
							RPLP0;RPLP0P6	1.24549	0.142811
							CCAR2	0.74883	0.146136
							GTF3C3	1.23498	0.148914
							LLPH	1.04714	0.149542
							TEX10	1.31024	0.149743
							NCOR2	1.27003	0.151264
							SMARCB1	0.478692	0.152675
							ZCCHC8	0.657934	0.153888
							NOL10	2.39409	0.154042
							NOP14	3.87417	0.155648
							PLEC	3.18687	0.154678
							CMAS	0.678756	0.154732
							TBL3	0.547905	0.154921
							BAZ1A	0.535622	0.155059
							TIA1;TIAL1	0.463517	0.155648
							DNTTIP2	0.527395	0.156409
							DDX39A	1.91334	0.160305
							PRDX1	4.14347	0.166203
							HSP90AB1	2.04399	0.167327
							VDAC2	4.56871	0.169701
							UHRF1	2.5756	0.168365
							WHSC1L1	3.72678	0.16902
							MDC1	0.817434	0.170576
							UBTF	4.0625	0.172416
							SURF6	0.762127	0.173275
							KPNA1;KPNA6	0.425786	0.173669
							NUP153	3.39651	0.177535
							RANBP2	0.939921	0.179199
							DDX41	0.867241	0.179378
							MED1	0.820267	0.180185
							NOLC1	0.412471	0.180544
							ARID2	0.586412	0.182119
							RPS3A	3.20673	0.184154
							SIN3A	1.06144	0.183721
							SENP3	0.404471	0.184747
							LMNA	2.68316	0.18724
							U2AF1;U2AF1L4	0.43079	0.186651
							RPS3	3.93299	0.188969
							RPL5	0.675685	0.187457
							XRCC1	0.656178	0.188504
							TJP1	4.21582	0.189176
							RSF1	0.892591	0.190249
							KAT7	0.827086	0.190513
							SMC3	0.632716	0.191484
							HIRA	0.741275	0.192503
							THOC2	1.28934	0.192508
							CD3EAP	3.07348	0.192725
							DDX52	3.30747	0.194887
							NO66	3.9233	0.196532
							SRSF11	4.2664	0.197838
							SLC25A1	2.57704	0.19668
							DDX56	3.69459	0.199048
							NOC3L	3.29228	0.199522
							WDHD1	0.604532	0.20206
							INTS9	1.39982	0.202522
							FXR1;FMR1;FXR2	3.72627	0.204158
							LMNB2	3.64962	0.20653
							RAC3;RAC2;RAC1	4.36307	0.206804
							SNRPD3	0.346934	0.204886
							RPL27A	4.55217	0.207472
							GNB2L1	0.769571	0.20531
							POLD1	1.03121	0.205381
							CPSF2	2.94405	0.205671
							EMD	0.930264	0.205744
							RPL21	4.71139	0.208674
							CTR9	0.913841	0.207647
							SETD1A	2.35455	0.208853
							TCERG1	0.829672	0.209205
							HNRNPH1	0.42573	0.209862
							RPF1	3.20089	0.211834
							RNF20	0.854399	0.210205
							SUN1	2.90683	0.211951
							CECR5	2.54803	0.211841
							RPL19	2.50559	0.212842
							SUPT5H	0.517274	0.214144
							SIN3B	0.795535	0.217354
							RPL36AL;RPL36A	3.9916	0.217657
							RPS23	4.59705	0.22125
							API5	2.88709	0.221467
							XRCC5	3.82286	0.223081
							GNL3	3.8014	0.22411
							LEMD3	2.51139	0.222075
							DDB1	1.04669	0.222128
							ALDH3A2	3.74019	0.225411
							RAN	4.54658	0.226316
							PRPF4B	3.00513	0.225678
							LMNB1	4.34393	0.226952
							RFC5	3.2505	0.226491
							MYBBP1A	3.96514	0.227579
							RPS6	4.29622	0.227746
							RPL22L1	1.13783	0.225562
							SETD2	1.31441	0.225661
							ARID1B	0.970147	0.225933
							PPIA	4.7048	0.229158
							KIAA0020	2.95085	0.226911
							TMPO	4.5016	0.22954
							NDUFS2	1.81095	0.227342
							NSUN2	0.434368	0.228027
							NSA2	3.8069	0.231392
							EEF1A1P5;EEF1A2	3.91601	0.231435
							RBM14	4.77051	0.232365
							RPS15A	3.96863	0.233652
							NOM1	3.21574	0.233185
							NOL7	3.42208	0.233823
							CDK13	3.07822	0.233199
							SF1	4.35867	0.235155
							SMPD4	3.39196	0.234577
							KPNA2	0.351283	0.236023
							RPS20	3.73961	0.239869
							PPIG	0.374986	0.237978
							RPL13	4.65042	0.241753
							SART3	0.760335	0.239515
							RPS19BP1	3.04377	0.24152
							RPL32	4.23907	0.243047
							RPS26;RPS26P11	0.482018	0.240778
							NAT10	3.99005	0.243677
							CSTF3	3.3745	0.242366
							RBM22	1.19058	0.241199
							SUGP2	0.621055	0.241857
							EIF4A1;EIF4A2	3.09429	0.243911
							ESRRA	2.84905	0.242246
							CPSF3	3.21078	0.242924
							CGN	1.56271	0.244339
							FAM111B	1.16317	0.244446
							HEATR1	2.97662	0.24663
							CEBPZ	3.29165	0.247433
							RPS8	4.72219	0.248393
							RPL23	3.43854	0.248792
							RPS9	4.2792	0.249858
							USP48	2.39642	0.248164
							CDKN2AIP	0.745612	0.248787
							GCN1L1	2.50392	0.249679
							PRPF31	0.956829	0.251571
							RPRD1A	0.677116	0.25218
							MRPS18B	3.57709	0.254961
							NUP133	2.79359	0.25574
							RPL18	4.33512	0.257318
							NUP160	3.2003	0.256832
							PRPF3	3.05365	0.256815
							NUP155	2.78481	0.259438
							TRAP1	1.00197	0.258244
							HNRNPM	4.84143	0.260907
							PRKDC	4.20695	0.262795
							SMARCC1	0.558511	0.260679
							PDS5A	3.04371	0.263029
							RPS14	4.31693	0.267703
							MMTAG2	0.600971	0.265158
							CUX1	0.455778	0.265176
							DIMT1	2.68175	0.265307
							RPL30	0.320342	0.268156
							ATP5B	3.71568	0.26936
							NUP107	3.06127	0.271857
							HP1BP3	3.66692	0.272803
							ZNF768	0.55569	0.271933
							RPS27A;UBB;UBC	4.53727	0.275132
							PUF60	0.408018	0.277836
							CHTOP	2.17743	0.278819
							H2AFV;H2AFZ	0.676088	0.278921
							TONSL	0.797287	0.279465
							RPL13A	0.385586	0.28069
							PPAN	2.73504	0.284521
							DYNC1H1	2.38851	0.283968
							NAMPT	2.06008	0.28397
							BMS1	0.540548	0.28526
							ALDH18A1	0.786835	0.286514
							SNRPG;SNRPGP15	0.6898	0.28748
							MCM7	3.48261	0.289654
							GNB2;GNB4	0.617773	0.287692
							RFC3	2.44817	0.291707
							CSE1L	2.78427	0.293192
							KRR1	2.6694	0.295515
							GLTSCR2	2.88508	0.303028
							UTP20	2.46904	0.304739
							FUBP3	0.851223	0.306348
							CAND1	2.4407	0.31155
							STAG2	2.66552	0.311256
							NUP188	0.981602	0.320589
							MMS19	0.880473	0.324577
							AATF	0.387271	0.325305
							RPF2	0.275083	0.329393
							WDR46	2.63827	0.331814
							YWHAZ	2.88386	0.333577
							GTF3C4	0.936278	0.334723
							MCM5	2.52889	0.340618
							NIP7	0.438462	0.339089
							DDX46	0.442182	0.343007
							PKP3	1.3721	0.345123
							RBM26	1.76394	0.349817
							UBR5	1.04607	0.350134
							CGNL1	0.555919	0.35734
							URB1	0.511704	0.367613
							ETFB	0.880345	0.368783
							PELP1	0.396781	0.371381
							INTS1	0.612632	0.371491
							RNF40	0.458726	0.386869
							NOL11	0.398585	0.389741
							ARF1;ARF3	0.690821	0.396911
							CHD3	0.453771	0.404619
							PATZ1	0.457639	0.407962
							DDX24	0.470001	0.408793
							TRIP12	0.59063	0.415327
							RIF1	0.429798	0.417891
							TOP2A	0.278933	0.419422
							NOP9	0.810759	0.424958
							CYFIP1	1.0924	0.434457
							HACD3	0.720048	0.450777
							RPS29	0.335574	0.457794
							MDN1	0.725594	0.458644
							MRI1	0.736015	0.464659
							RBM39	0.266617	0.465738
							DEK	0.478719	0.466919
							PHF3	0.678418	0.474207
							BCOR	0.735147	0.481029
							GRHL2	0.445609	0.481146
							ABCE1	0.542505	0.483144
							CENPB	0.389768	0.49049
							GTF2I	0.616084	0.493602
							POLR1B	0.295027	0.497061
							MGA	0.638152	0.497988
							SSRP1	0.285317	0.499574
							ORC3	1.7997	0.503809
							TCP1	2.58352	0.504969
							ALYREF	0.24008	0.536352
							FARSA	0.419239	0.549186
							POLR1A	0.405398	0.558036
							WDR36	0.201105	0.558736
							RAI1	0.761366	0.559932
							WDR18	0.182308	0.563582
							SENP1	0.560795	0.566852
							RPN1	0.354701	0.573667
							RACGAP1	0.440222	0.575651
							WDR33	0.52527	0.576762
							MCM4	0.450269	0.581514
							TRIM33	0.292401	0.586982
							RAE1	0.323446	0.589688
							PYCR1	0.232679	0.604858
							AHDC1	0.473461	0.611018
							XPO1	0.339021	0.612723
							ATP5J2-PTCD1;ATP5J2	0.291855	0.61903
							LYAR	0.223282	0.621794
							DNMT1	0.228908	0.624559
							RPS4X	0.389663	0.626048
							DHX36	0.496932	0.631696
							ESF1	0.494175	0.63984
							NUP85	0.334867	0.647487
							DDX10	0.400798	0.657226
							RBFOX1;RBFOX2;RBFOX3	0.274597	0.658375
							DAZAP1	0.401514	0.660978
							RPS5	0.229962	0.659445
							PPP1CB	0.1531	0.668628
							EHMT2	0.365075	0.678861
							ASH2L	1.61275	0.684949
							ATRX	0.261715	0.686391
							LBR	0.178602	0.69787
							EXOSC10	0.135644	0.701251
							INTS2	0.383618	0.716387
							ORC5	0.274849	0.726506
							NDUFS3	0.257	0.729928
							RFC1	0.131429	0.734645
							RBMXL1	0.16515	0.737659
							DDX47	0.072272	0.791448
							NUP98	0.160995	0.801464
							ATAD2	0.142911	0.807684
							FASN	0.286369	0.811336
							KIAA1429	0.162691	0.829117
							NUP205	0.122821	0.830194
							TNRC18	0.283724	0.855811
							NCOR1	0.106864	0.860904
							ATP5C1	0.210002	0.86188
							PHB2	0.0923182	0.865007
							FDFT1	0.106032	0.87401
							SF3B4	0.605202	0.877972
							ZC3H18	0.113865	0.889319
							PTPMT1	0.0522807	0.902018
							GRWD1	0.37239	0.924433
							LONP1	0.0875651	0.938099
							KPNB1	0.0167453	0.972408
							THOC3	0.055757	0.986007
							MYO1C	0.00679195	0.990786

## Sheet: Table S5 AR-V7 splicing 
Supplementary Table S5: Known AR-V7 splicing regulators used to compare to identified CE3 interacting proteins
	Splicing factors/RNA-binding proteins (RBPs)	Publication			Gene/Protein References
	SF3B1	Wang et al., 2017
	SF3B2	Kawamura et al., 2019
	hnRNPA1	Nadiminty et al., 2015
	U2AF65	Liu et al., 2014; Paschalis et al, 2021
	SRSF1	Liu et al., 2014
	DDX39	Nakata et al., 2017
	SFPQ	Takayama et al., 2017
	Sam68	Stockley et al., 2015
	RBM39	Melnyk et al., 2020
	Alternative poly(A) selection
	CPSF1	Van Etten et al., 2017; Xia et al., 2022
	CPSF3	Van Etten et al., 2017
	CDK12	Sun et al., 2022
	Chromatin-bound regulators
	KDM3A	Fan et al., 2018
	KDM4B	Duan et al., 2019
	JMJD6	Paschalis, Welti et al., 2021

## Sheet: Table S6 TRA2B KD DEGs
Supplementary Table S6: Differentially-expressed gene list: siScrambled versus siTRA2B
	Ensembl_ID	baseMean	log2FoldChange	lfcSE	pvalue	padj	entrez	symbol	chr	start	end	strand	biotype	description
1	ENSG00000089597	13916.7	1.39557	0.0395395	9.48704e-276	1.68319e-271	23193	GANAB	11	62624826	62646726	-1	protein_coding	glucosidase II alpha subunit
2	ENSG00000167460	5319.53	1.49731	0.045735	1.54228e-238	1.36816e-234	7171	TPM4	19	16067021	16103002	1	protein_coding	tropomyosin 4
3	ENSG00000136527	4279.25	-1.51507	0.0589612	3.71345e-149	2.19613e-145	6434	TRA2B	3	185914558	185938103	-1	protein_coding	transformer 2 beta homolog
4	ENSG00000158270	839.6	-1.65252	0.0741732	4.74414e-114	2.10426e-110	81035	COLEC12	18	316737	500722	-1	protein_coding	collectin subfamily member 12
5	ENSG00000117899	1602.89	1.46805	0.07051	1.48696e-99	5.27634e-96	23184	MESD	15	80946289	80989828	-1	protein_coding	mesoderm development LRP chaperone
6	ENSG00000010278	3032.6	-1.05638	0.0537843	3.12258e-87	9.23348e-84	928	CD9	12	6199715	6238271	1	protein_coding	CD9 molecule
7	ENSG00000115738	1318.46	-1.13487	0.0632307	1.29467e-73	3.28143e-70	3398	ID2	2	8678845	8684461	1	protein_coding	inhibitor of DNA binding 2
8	ENSG00000160712	2534.6	0.9908	0.0553601	7.35259e-73	1.63062e-69	3570	IL6R	1	154405193	154469450	1	protein_coding	interleukin 6 receptor
9	ENSG00000143641	1640.28	-1.24446	0.0707311	2.46468e-71	4.8587e-68	2590	GALNT2	1	230057990	230282122	1	protein_coding	polypeptide N-acetylgalactosaminyltransferase 2
10	ENSG00000058091	1232.91	1.23458	0.0722723	2.01328e-67	3.57196e-64	5218	CDK14	7	90466424	91210590	1	protein_coding	cyclin dependent kinase 14
11	ENSG00000102804	3414.82	1.05805	0.0637234	2.84927e-63	4.59561e-60	8848	TSC22D1	13	44432143	44577147	-1	protein_coding	TSC22 domain family member 1
12	ENSG00000116667	2613.41	0.917723	0.0561723	3.53969e-61	5.23343e-58	81563	C1orf21	1	184387029	184629019	1	protein_coding	chromosome 1 open reading frame 21
13	ENSG00000189143	1421.79	-1.35275	0.0851709	1.99867e-59	2.72772e-56	1364	CLDN4	7	73799542	73832690	1	protein_coding	claudin 4
14	ENSG00000096060	11366.3	0.928409	0.0578705	4.21611e-59	5.34302e-56	2289	FKBP5	6	35573585	35728583	-1	protein_coding	FKBP prolyl isomerase 5
15	ENSG00000183283	11091	-0.663047	0.0419807	8.20994e-58	9.71072e-55	9802	DAZAP2	12	51238724	51271362	1	protein_coding	DAZ associated protein 2
16	ENSG00000123983	11612.1	0.837252	0.0532883	7.50042e-57	8.31703e-54	2181	ACSL3	2	222860942	222944639	1	protein_coding	acyl-CoA synthetase long chain family member 3
17	ENSG00000057019	1134.31	1.16261	0.0763606	4.81122e-54	5.02122e-51	131566	DCBLD2	3	98795941	98901695	-1	protein_coding	discoidin, CUB and LCCL domain containing 2
18	ENSG00000178573	1941.58	1.15094	0.0757903	9.72289e-54	9.58353e-51	4094	MAF	16	79585843	79600737	-1	protein_coding	MAF bZIP transcription factor
19	ENSG00000182903	998.746	1.05115	0.0700253	2.75347e-52	2.57116e-49	170960	ZNF721	4	425815	499156	-1	protein_coding	zinc finger protein 721
20	ENSG00000197930	965.586	1.04593	0.0697825	3.97371e-52	3.52508e-49	30001	ERO1A	14	52639915	52695900	-1	protein_coding	endoplasmic reticulum oxidoreductase 1 alpha
21	ENSG00000174804	2092.98	-0.922222	0.0624582	1.58031e-50	1.33513e-47	8322	FZD4	11	86945679	86955395	-1	protein_coding	frizzled class receptor 4
22	ENSG00000115844	449.316	-1.46679	0.101697	2.0433e-50	1.64783e-47	1746	DLX2	2	172099438	172102900	-1	protein_coding	distal-less homeobox 2
23	ENSG00000169908	498.606	1.89876	0.133607	6.59224e-50	5.0852e-47	4071	TM4SF1	3	149369022	149377692	-1	protein_coding	transmembrane 4 L six family member 1
24	ENSG00000156076	1396.9	1.21228	0.0844551	1.23261e-48	9.11208e-46	11197	WIF1	12	65050626	65121305	-1	protein_coding	WNT inhibitory factor 1
25	ENSG00000117525	8147.43	1.13928	0.0801373	1.73638e-47	1.23227e-44	2152	F3	1	94529173	94541759	-1	protein_coding	coagulation factor III, tissue factor
26	ENSG00000065518	8369.22	-0.790173	0.0557024	5.52229e-47	3.76833e-44	4710	NDUFB4	3	120596328	120602507	1	protein_coding	NADH:ubiquinone oxidoreductase subunit B4
27	ENSG00000196167	13508.7	0.884525	0.0625673	1.41607e-46	9.30513e-44	399948	COLCA1	11	111290787	111305498	-1	lncRNA	colorectal cancer associated 1
28	ENSG00000145391	4115.22	0.834363	0.0594872	6.20105e-46	3.92925e-43	80854	SETD7	4	139495941	139606699	-1	protein_coding	SET domain containing 7, histone lysine methyltransferase
29	ENSG00000163541	1940.03	-0.881302	0.0630662	1.40495e-45	8.5954e-43	8802	SUCLG1	2	84423528	84460045	-1	protein_coding	succinate-CoA ligase GDP/ADP-forming subunit alpha
30	ENSG00000110925	3237	-0.716837	0.0516307	2.62186e-45	1.55057e-42	81566	CSRNP2	12	51061205	51083664	-1	protein_coding	cysteine and serine rich nuclear protein 2
31	ENSG00000124313	12199.2	-0.715259	0.0515761	3.24041e-45	1.85456e-42	23096	IQSEC2	X	53225828	53321350	-1	protein_coding	IQ motif and Sec7 domain ArfGEF 2
32	ENSG00000129103	7177.66	0.64875	0.0471285	8.77078e-45	4.86285e-42	25870	SUMF2	7	56064002	56080670	1	protein_coding	sulfatase modifying factor 2
33	ENSG00000171307	806.343	1.06097	0.0768954	1.08001e-44	5.80651e-42	84287	ZDHHC16	10	97446170	97457370	1	protein_coding	zinc finger DHHC-type palmitoyltransferase 16
34	ENSG00000141232	3676.88	-1.04231	0.0757668	2.09815e-44	1.09486e-41	10140	TOB1	17	50862223	50867978	-1	protein_coding	transducer of ERBB2, 1
35	ENSG00000138757	5016.42	0.711225	0.0519093	3.17484e-44	1.60937e-41	9908	G3BP2	4	75641849	75724589	-1	protein_coding	G3BP stress granule assembly factor 2
36	ENSG00000204839	642.341	-1.37623	0.102379	5.96327e-44	2.9389e-41	642475	MROH6	8	143566192	143572772	-1	protein_coding	maestro heat like repeat family member 6
37	ENSG00000198380	4065.53	0.920325	0.0672158	7.14599e-44	3.4266e-41	2673	GFPT1	2	69319780	69387250	-1	protein_coding	glutamine--fructose-6-phosphate transaminase 1
38	ENSG00000152377	5801.47	0.835937	0.0614522	2.1889e-43	1.02199e-40	6695	SPOCK1	5	136975298	137598379	-1	protein_coding	SPARC (osteonectin), cwcv and kazal like domains proteoglycan 1
39	ENSG00000211448	344.229	2.08087	0.16035	3.5434e-42	1.61197e-39	1734	DIO2	14	80197526	80387757	-1	protein_coding	iodothyronine deiodinase 2
40	ENSG00000112378	2788.68	0.776293	0.059395	2.19417e-40	9.73223e-38	64065	PERP	6	138088505	138107419	-1	protein_coding	p53 apoptosis effector related to PMP22
41	ENSG00000156113	309.812	1.48985	0.117349	2.65957e-40	1.15088e-37	3778	KCNMA1	10	76869601	77638369	-1	protein_coding	potassium calcium-activated channel subfamily M alpha 1
42	ENSG00000166197	6570.04	0.600175	0.0463962	4.5422e-40	1.91875e-37	9221	NOLC1	10	102152176	102163871	1	protein_coding	nucleolar and coiled-body phosphoprotein 1
43	ENSG00000118985	3947.18	0.596389	0.0461372	5.04859e-40	2.08307e-37	22936	ELL2	5	95885098	95961851	-1	protein_coding	elongation factor for RNA polymerase II 2
44	ENSG00000167861	1555.88	-0.910584	0.0707069	3.69154e-39	1.48853e-36	283987	HID1	17	74950742	74973166	-1	protein_coding	HID1 domain containing
45	ENSG00000060491	826.745	1.09804	0.0861966	1.14141e-38	4.50018e-36	11054	OGFR	20	62804835	62814000	1	protein_coding	opioid growth factor receptor
46	ENSG00000105855	566.344	1.1891	0.0938879	1.38052e-38	5.3246e-36	3696	ITGB8	7	20330702	20415754	1	protein_coding	integrin subunit beta 8
47	ENSG00000171940	6773.44	-0.625533	0.0494772	2.24046e-38	8.4575e-36	7764	ZNF217	20	53567071	53609907	-1	protein_coding	zinc finger protein 217
48	ENSG00000116741	12900.8	0.698634	0.055258	3.51075e-38	1.29766e-35	5997	RGS2	1	192809039	192812275	1	protein_coding	regulator of G protein signaling 2
49	ENSG00000086827	776.19	1.05987	0.0842116	1.01162e-37	3.66289e-35	9183	ZW10	11	113733187	113773735	-1	protein_coding	zw10 kinetochore protein
50	ENSG00000019549	1544.92	0.776207	0.0618896	1.94958e-37	6.9179e-35	6591	SNAI2	8	48917598	48921740	-1	protein_coding	snail family transcriptional repressor 2
51	ENSG00000185624	20929.3	0.609437	0.0491166	3.95907e-37	1.37729e-34	5034	P4HB	17	81843159	81860856	-1	protein_coding	prolyl 4-hydroxylase subunit beta
52	ENSG00000090621	5242.68	0.506042	0.0410943	1.13663e-36	3.8781e-34	8761	PABPC4	1	39560709	39576790	-1	protein_coding	poly(A) binding protein cytoplasmic 4
53	ENSG00000137501	1149.55	-0.961577	0.0775949	1.66478e-36	5.57292e-34	54843	SYTL2	11	85694224	85811159	-1	protein_coding	synaptotagmin like 2
54	ENSG00000139209	767.749	1.12375	0.0918921	5.64649e-36	1.85518e-33	55089	SLC38A4	12	46764761	46832408	-1	protein_coding	solute carrier family 38 member 4
55	ENSG00000102225	2906.65	0.60607	0.0499177	1.04646e-35	3.3757e-33	5127	CDK16	X	47217860	47229997	1	protein_coding	cyclin dependent kinase 16
56	ENSG00000184838	904.677	0.93869	0.0769932	2.04546e-35	6.48044e-33	51334	PRR16	5	120464300	120687332	1	protein_coding	proline rich 16
57	ENSG00000084073	1626.46	-0.677126	0.0559013	2.23778e-35	6.96539e-33	10269	ZMPSTE24	1	40258041	40294180	1	protein_coding	zinc metallopeptidase STE24
58	ENSG00000038295	425.949	-1.34949	0.115378	3.22136e-34	9.85402e-32	7092	TLL1	4	165873237	166104457	1	protein_coding	tolloid like 1
59	ENSG00000041982	2687.86	1.01708	0.0866202	3.71994e-33	1.11863e-30	3371	TNC	9	115019575	115118257	-1	protein_coding	tenascin C
60	ENSG00000179218	70462.5	0.578186	0.050261	1.85141e-32	5.47463e-30	811	CALR	19	12938578	12944489	1	protein_coding	calreticulin
61	ENSG00000181450	1262.11	0.822577	0.07124	3.93858e-32	1.14555e-29	339500	ZNF678	1	227563543	227677443	1	protein_coding	zinc finger protein 678
62	ENSG00000110092	45945.9	-0.551893	0.0486217	1.02507e-31	2.93336e-29	595	CCND1	11	69641156	69654474	1	protein_coding	cyclin D1
63	ENSG00000159840	1294.23	-0.877071	0.0770804	3.06844e-31	8.64132e-29	7791	ZYX	7	143381295	143391111	1	protein_coding	zyxin
64	ENSG00000167751	1676.48	0.754093	0.0666326	4.0995e-31	1.13646e-28	3817	KLK2	19	50861568	50880567	1	protein_coding	kallikrein related peptidase 2
65	ENSG00000161920	380.832	1.21005	0.107964	4.36806e-31	1.19228e-28	400569	MED11	17	4731428	4733608	1	protein_coding	mediator complex subunit 11
66	ENSG00000111674	695.789	-0.825835	0.0728729	4.64684e-31	1.24916e-28	2026	ENO2	12	6913745	6923698	1	protein_coding	enolase 2
67	ENSG00000177606	1440.19	0.81543	0.0722293	7.32794e-31	1.94048e-28	3725	JUN	1	58776845	58784048	-1	protein_coding	Jun proto-oncogene, AP-1 transcription factor subunit
68	ENSG00000117360	1931.55	-0.620185	0.0554639	8.70415e-31	2.27101e-28	9129	PRPF3	1	150321479	150353233	1	protein_coding	pre-mRNA processing factor 3
69	ENSG00000185920	1912.14	-1.04907	0.0932218	9.01176e-31	2.3172e-28	5727	PTCH1	9	95442980	95517057	-1	protein_coding	patched 1
70	ENSG00000143622	1497.27	0.672507	0.0603672	1.8746e-30	4.75132e-28	6016	RIT1	1	155897808	155911404	-1	protein_coding	Ras like without CAAX 1
71	ENSG00000247315	825.737	0.91815	0.0820197	2.52543e-30	6.31072e-28	85364	ZCCHC3	20	297570	300321	1	protein_coding	zinc finger CCHC-type containing 3
72	ENSG00000137142	284.763	1.28593	0.11718	2.60753e-30	6.42538e-28	347252	IGFBPL1	9	38406528	38424454	-1	protein_coding	insulin like growth factor binding protein like 1
73	ENSG00000145087	712.253	-0.960944	0.0859981	3.02007e-30	7.34001e-28	9515	STXBP5L	3	120908072	121424761	1	protein_coding	syntaxin binding protein 5L
74	ENSG00000131876	1775.96	-0.679065	0.0612797	3.76626e-30	9.02985e-28	6627	SNRPA1	15	101281510	101295282	-1	protein_coding	small nuclear ribonucleoprotein polypeptide A'
75	ENSG00000145198	139.95	-1.78064	0.16904	4.36047e-30	1.03151e-27	90113	VWA5B2	3	184229585	184242329	1	protein_coding	von Willebrand factor A domain containing 5B2
76	ENSG00000139645	6326.25	0.878764	0.0792187	7.71753e-30	1.80164e-27	283373	ANKRD52	12	56237807	56258384	-1	protein_coding	ankyrin repeat domain 52
77	ENSG00000137801	1207.55	0.838983	0.0759536	1.20526e-29	2.77711e-27	7057	THBS1	15	39581079	39599466	1	protein_coding	thrombospondin 1
78	ENSG00000130222	752.896	-1.04447	0.0950007	1.66877e-29	3.79582e-27	10912	GADD45G	9	89605012	89606555	1	protein_coding	growth arrest and DNA damage inducible gamma
79	ENSG00000105778	2662.45	-0.631299	0.0579546	2.28167e-29	5.12423e-27	23080	AVL9	7	32495426	32588726	1	protein_coding	AVL9 cell migration associated
80	ENSG00000136986	2176.4	-0.715577	0.065882	5.30048e-29	1.17551e-26	79139	DERL1	8	123013170	123042302	-1	protein_coding	derlin 1
81	ENSG00000131089	610.716	0.984659	0.0908265	1.13021e-28	2.47558e-26	23229	ARHGEF9	X	63634967	63809274	-1	protein_coding	Cdc42 guanine nucleotide exchange factor 9
82	ENSG00000107566	1020.82	0.787381	0.073265	2.65441e-28	5.74324e-26	10613	ERLIN1	10	100150094	100186033	-1	protein_coding	ER lipid raft associated 1
83	ENSG00000169105	501.073	1.01621	0.0946791	3.26508e-28	6.97941e-26	113189	CHST14	15	40470984	40473158	1	protein_coding	carbohydrate sulfotransferase 14
84	ENSG00000131051	5388.04	-0.504817	0.0475263	3.60558e-28	7.61551e-26	9584	RBM39	20	35701347	35742312	-1	protein_coding	RNA binding motif protein 39
85	ENSG00000204160	812.211	0.855866	0.0802305	7.73989e-28	1.61554e-25	84243	ZDHHC18	1	26826688	26857604	1	protein_coding	zinc finger DHHC-type palmitoyltransferase 18
86	ENSG00000115540	1119.27	-0.783439	0.0736796	8.8685e-28	1.82959e-25	25843	MOB4	2	197515571	197553699	1	protein_coding	MOB family member 4, phocein
87	ENSG00000099958	2724.42	0.714653	0.067585	1.16394e-27	2.37364e-25	91319	DERL3	22	23834503	23839128	-1	protein_coding	derlin 3
88	ENSG00000104164	1842.03	0.677825	0.0643664	1.48177e-27	2.98746e-25	26258	BLOC1S6	15	45587214	45615945	1	protein_coding	biogenesis of lysosomal organelles complex 1 subunit 6
89	ENSG00000196549	435.584	-1.0125	0.0959408	2.26224e-27	4.50974e-25	4311	MME	3	155024124	155183704	1	protein_coding	membrane metalloendopeptidase
90	ENSG00000103034	6092.6	-0.529483	0.0508417	3.02218e-27	5.95773e-25	65009	NDRG4	16	58462846	58513628	1	protein_coding	NDRG family member 4
91	ENSG00000152242	1474.26	-0.791405	0.075518	4.65977e-27	9.08502e-25	147339	C18orf25	18	46173553	46266992	1	protein_coding	chromosome 18 open reading frame 25
92	ENSG00000115414	7409.24	0.927738	0.0883829	4.98283e-27	9.60928e-25	2335	FN1	2	215360440	215436073	-1	protein_coding	fibronectin 1
93	ENSG00000184014	1234.39	0.656117	0.063313	7.58932e-27	1.44785e-24	23258	DENND5A	11	9138825	9265959	-1	protein_coding	DENN domain containing 5A
94	ENSG00000181222	7958.7	-0.720076	0.069434	1.02161e-26	1.92824e-24	5430	POLR2A	17	7484366	7514616	1	protein_coding	RNA polymerase II subunit A
95	ENSG00000152926	659.213	0.970713	0.0938938	2.44942e-26	4.57448e-24	109504726	ZNF117	7	64971772	65006684	-1	protein_coding	zinc finger protein 117
96	ENSG00000152926	659.213	0.970713	0.0938938	2.44942e-26	4.57448e-24	51351	ZNF117	7	64971772	65006684	-1	protein_coding	zinc finger protein 117
97	ENSG00000088205	1512.44	-0.575321	0.0564138	2.91739e-26	5.39169e-24	8886	DDX18	2	117814691	117832377	1	protein_coding	DEAD-box helicase 18
98	ENSG00000186480	4268.46	0.730439	0.0710974	2.95706e-26	5.39798e-24	3638	INSIG1	7	155297776	155310235	1	protein_coding	insulin induced gene 1
99	ENSG00000007038	813.154	0.762785	0.0741337	2.98164e-26	5.39798e-24	10942	PRSS21	16	2817180	2826304	1	protein_coding	serine protease 21
100	ENSG00000167034	7622.18	0.470868	0.0460875	3.20932e-26	5.75149e-24	4824	NKX3-1	8	23678697	23682938	-1	protein_coding	NK3 homeobox 1
101	ENSG00000185963	818.599	0.9142	0.0893233	7.65233e-26	1.34423e-23	23299	BICD2	9	92711363	92764833	-1	protein_coding	BICD cargo adaptor 2
102	ENSG00000157657	1363.83	0.72647	0.0713635	7.59226e-26	1.34423e-23	114991	ZNF618	9	113876282	114056593	1	protein_coding	zinc finger protein 618
103	ENSG00000164120	1847.34	1.02858	0.100783	7.91816e-26	1.37729e-23	3248	HPGD	4	174490175	174523154	-1	protein_coding	15-hydroxyprostaglandin dehydrogenase
104	ENSG00000111052	3013.72	-0.629616	0.0624177	1.12376e-25	1.93571e-23	8825	LIN7A	12	80792520	80937934	-1	protein_coding	lin-7 homolog A, crumbs cell polarity complex component
105	ENSG00000152229	468.917	-1.04605	0.102948	1.15476e-25	1.96997e-23	9050	PSTPIP2	18	45983536	46072272	-1	protein_coding	proline-serine-threonine phosphatase interacting protein 2
106	ENSG00000101161	2096.33	-0.545791	0.0542713	1.1998e-25	2.02732e-23	24148	PRPF6	20	63981132	64033100	1	protein_coding	pre-mRNA processing factor 6
107	ENSG00000135535	7314.67	0.549025	0.0546206	1.26349e-25	2.1148e-23	8763	CD164	6	109366514	109382467	-1	protein_coding	CD164 molecule
108	ENSG00000076604	2855.48	-0.5759	0.0574125	1.61173e-25	2.67246e-23	9618	TRAF4	17	28744011	28750956	1	protein_coding	TNF receptor associated factor 4
109	ENSG00000173848	1534.55	-0.621257	0.0621166	2.56578e-25	4.21501e-23	10276	NET1	10	5412557	5459056	1	protein_coding	neuroepithelial cell transforming 1
110	ENSG00000074181	105.406	-1.84533	0.197363	6.71444e-25	1.09291e-22	4854	NOTCH3	19	15159038	15200995	-1	protein_coding	notch receptor 3
111	ENSG00000143494	867.023	0.799923	0.0800582	7.24762e-25	1.16898e-22	79805	VASH2	1	212950520	212992037	1	protein_coding	vasohibin 2
112	ENSG00000123119	320.606	1.17959	0.119389	7.5092e-25	1.20025e-22	64168	NECAB1	8	90791741	90959393	1	protein_coding	N-terminal EF-hand calcium binding protein 1
113	ENSG00000166908	2472.66	-0.489252	0.0495039	8.2976e-25	1.31443e-22	79837	PIP4K2C	12	57591174	57603418	1	protein_coding	phosphatidylinositol-5-phosphate 4-kinase type 2 gamma
114	ENSG00000183337	4056.57	-0.791886	0.079467	9.18417e-25	1.442e-22	54880	BCOR	X	40049815	40177329	-1	protein_coding	BCL6 corepressor
115	ENSG00000174514	377.788	-1.08559	0.109395	1.01048e-24	1.57263e-22	148808	MFSD4A	1	205568885	205602918	1	protein_coding	major facilitator superfamily domain containing 4A
116	ENSG00000082014	1145.18	-0.72215	0.0728267	1.06352e-24	1.64078e-22	6604	SMARCD3	7	151238764	151277896	-1	protein_coding	SWI/SNF related, matrix associated, actin dependent regulator of chromatin, subfamily d, member 3
117	ENSG00000144355	905.897	-0.708099	0.0715021	1.11578e-24	1.70656e-22	1745	DLX1	2	172084740	172089677	1	protein_coding	distal-less homeobox 1
118	ENSG00000184164	12482.5	0.589296	0.0598906	1.13952e-24	1.72798e-22	79174	CRELD2	22	49918167	49927540	1	protein_coding	cysteine rich with EGF like domains 2
119	ENSG00000257923	1925.04	0.745421	0.0753929	1.60637e-24	2.41527e-22	1523	CUX1	7	101815904	102283958	1	protein_coding	cut like homeobox 1
120	ENSG00000122783	1433.21	-0.564796	0.0578453	2.27682e-24	3.39456e-22	78996	CYREN	7	135092363	135170795	-1	protein_coding	cell cycle regulator of NHEJ
121	ENSG00000261115	473.097	-1.02093	0.103469	2.48463e-24	3.67353e-22	100507421	TMEM178B	7	141074064	141480380	1	protein_coding	transmembrane protein 178B
122	ENSG00000057704	637.718	1.04069	0.105587	2.53034e-24	3.71019e-22	57458	TMCC3	12	94567122	94650557	-1	protein_coding	transmembrane and coiled-coil domain family 3
123	ENSG00000013588	516.765	-1.00987	0.102372	2.65192e-24	3.85659e-22	9052	GPRC5A	12	12891559	12917937	1	protein_coding	G protein-coupled receptor class C group 5 member A
124	ENSG00000100106	1392.71	0.698108	0.0711819	2.72128e-24	3.92528e-22	11078	TRIOBP	22	37697048	37776556	1	protein_coding	TRIO and F-actin binding protein
125	ENSG00000101290	910.223	0.695313	0.0710243	3.18413e-24	4.55587e-22	8760	CDS2	20	5126879	5197887	1	protein_coding	CDP-diacylglycerol synthase 2
126	ENSG00000141452	1338.88	-0.616534	0.0632694	3.23506e-24	4.59172e-22	29919	RMC1	18	23503470	23531822	1	protein_coding	regulator of MON1-CCZ1
127	ENSG00000127774	693.448	0.773641	0.0790782	5.14295e-24	7.24176e-22	83460	EMC6	17	3668812	3669668	1	protein_coding	ER membrane protein complex subunit 6
128	ENSG00000047457	143.949	1.79633	0.196907	5.62689e-24	7.86081e-22	1356	CP	3	149162410	149221829	-1	protein_coding	ceruloplasmin
129	ENSG00000111696	1401.34	0.715136	0.0735047	6.46741e-24	8.96443e-22	51559	NT5DC3	12	103770453	103841234	-1	protein_coding	5'-nucleotidase domain containing 3
130	ENSG00000087053	1036	0.643232	0.0665026	7.49013e-24	1.03015e-21	8898	MTMR2	11	95821766	95925315	-1	protein_coding	myotubularin related protein 2
131	ENSG00000158711	2710.08	0.817595	0.0842421	1.3088e-23	1.78621e-21	2005	ELK4	1	205597556	205632011	-1	protein_coding	ETS transcription factor ELK4
132	ENSG00000132688	396.905	0.94321	0.0972488	1.59112e-23	2.15042e-21	10763	NES	1	156668763	156677407	-1	protein_coding	nestin
133	ENSG00000123505	11390.8	-0.45267	0.0470796	1.59991e-23	2.15042e-21	262	AMD1	6	110874770	110898879	1	protein_coding	adenosylmethionine decarboxylase 1
134	ENSG00000175274	993.856	-0.696171	0.0724032	1.75711e-23	2.34395e-21	9537	TP53I11	11	44885903	44951306	-1	protein_coding	tumor protein p53 inducible protein 11
135	ENSG00000116679	5346.55	0.538096	0.0565201	2.43303e-23	3.22141e-21	10625	IVNS1ABP	1	185296388	185317273	-1	protein_coding	influenza virus NS1A binding protein
136	ENSG00000138061	279.03	1.29667	0.138272	2.88765e-23	3.79502e-21	1545	CYP1B1	2	38066973	38109902	-1	protein_coding	cytochrome P450 family 1 subfamily B member 1
137	ENSG00000112419	1105.78	0.82556	0.0859442	3.51888e-23	4.59059e-21	9749	PHACTR2	6	143536845	143831185	1	protein_coding	phosphatase and actin regulator 2
138	ENSG00000254726	1487.49	0.785851	0.081945	3.55086e-23	4.59849e-21	92312	MEX3A	1	156072013	156082465	-1	protein_coding	mex-3 RNA binding family member A
139	ENSG00000170113	700.604	-0.759552	0.079419	4.05304e-23	5.2108e-21	123606	NIPA1	15	22773063	22829789	1	protein_coding	NIPA magnesium transporter 1
140	ENSG00000133704	2223.8	-0.544659	0.0575765	4.33388e-23	5.53177e-21	10526	IPO8	12	30628988	30695869	-1	protein_coding	importin 8
141	ENSG00000151012	2074.66	0.940292	0.0983572	6.1105e-23	7.74376e-21	23657	SLC7A11	4	138164097	138242349	-1	protein_coding	solute carrier family 7 member 11
142	ENSG00000142192	4485.03	-0.667546	0.070531	6.33228e-23	7.9679e-21	351	APP	21	25880550	26171128	-1	protein_coding	amyloid beta precursor protein
143	ENSG00000165424	249.608	1.05957	0.111551	7.41615e-23	9.26601e-21	219654	ZCCHC24	10	79382325	79445624	-1	protein_coding	zinc finger CCHC-type containing 24
144	ENSG00000066926	3739.61	0.458381	0.0485718	8.38428e-23	1.04024e-20	2235	FECH	18	57544377	57586732	-1	protein_coding	ferrochelatase
145	ENSG00000253719	7406.77	0.512901	0.0546793	9.90288e-23	1.22012e-20	552889	ATXN7L3B	12	74537835	74545430	1	protein_coding	ataxin 7 like 3B
146	ENSG00000138434	9048.61	-0.476781	0.0508569	1.28651e-22	1.57416e-20	6744	ITPRID2	2	181891730	181930738	1	protein_coding	ITPR interacting domain containing 2
147	ENSG00000145833	3797.33	-0.463903	0.0494978	1.47645e-22	1.79418e-20	9879	DDX46	5	134758771	134855133	1	protein_coding	DEAD-box helicase 46
148	ENSG00000135048	654.475	0.838382	0.0886598	1.52384e-22	1.83918e-20	23670	CEMIP2	9	71683366	71816690	-1	protein_coding	cell migration inducing hyaluronidase 2
149	ENSG00000197977	511.204	0.899291	0.0955278	2.48843e-22	2.98309e-20	54898	ELOVL2	6	10980759	11044305	-1	protein_coding	ELOVL fatty acid elongase 2
150	ENSG00000104812	2630.01	0.582316	0.0628195	2.73006e-22	3.25078e-20	2997	GYS1	19	48968130	48993310	-1	protein_coding	glycogen synthase 1
151	ENSG00000166801	347.795	-1.29276	0.141492	2.85507e-22	3.37698e-20	63901	FAM111A	11	59142748	59155039	1	protein_coding	FAM111 trypsin like peptidase A
152	ENSG00000109436	661.39	0.851565	0.090701	2.97236e-22	3.49243e-20	23158	TBC1D9	4	140620782	140756385	-1	protein_coding	TBC1 domain family member 9
153	ENSG00000170846	1652.26	-0.657698	0.0708905	3.49706e-22	4.05521e-20	NA		4	6663396	6676755	1	protein_coding	novel protein, similar to Morf4 family associated protein 1
154	ENSG00000136238	7007.68	0.408178	0.0436449	3.47884e-22	4.05521e-20	5879	RAC1	7	6374527	6403967	1	protein_coding	Rac family small GTPase 1
155	ENSG00000155660	34526.8	0.410328	0.0441609	5.97887e-22	6.88813e-20	9601	PDIA4	7	149003062	149028662	-1	protein_coding	protein disulfide isomerase family A member 4
156	ENSG00000070404	619.244	-1.02844	0.110985	7.66369e-22	8.77221e-20	10272	FSTL3	19	676392	683392	1	protein_coding	follistatin like 3
157	ENSG00000166598	135073	0.48039	0.0523378	7.92232e-22	9.01012e-20	7184	HSP90B1	12	103930107	103953931	1	protein_coding	heat shock protein 90 beta family member 1
158	ENSG00000114503	2819.75	-0.415398	0.0449673	9.2395e-22	1.04412e-19	22916	NCBP2	3	196935402	196942594	-1	protein_coding	nuclear cap binding protein subunit 2
159	ENSG00000103353	3154.69	-0.476388	0.0522399	1.41774e-21	1.592e-19	56061	UBFD1	16	23557721	23574389	1	protein_coding	ubiquitin family domain containing 1
160	ENSG00000165806	442.974	1.00072	0.108686	1.47294e-21	1.64358e-19	840	CASP7	10	113679162	113730907	1	protein_coding	caspase 7
161	ENSG00000204054	1529.61	0.631685	0.0693856	1.52853e-21	1.69494e-19	NA	LINC00963	9	129476946	129513687	1	lncRNA	long intergenic non-protein coding RNA 963
162	ENSG00000120885	21786.4	-0.457602	0.0501723	1.65786e-21	1.82694e-19	1191	CLU	8	27596917	27614700	-1	protein_coding	clusterin
163	ENSG00000213694	101.115	-1.63423	0.191305	1.83206e-21	2.00645e-19	286223	S1PR3	9	88990863	89005155	1	protein_coding	sphingosine-1-phosphate receptor 3
164	ENSG00000213694	101.115	-1.63423	0.191305	1.83206e-21	2.00645e-19	1903	S1PR3	9	88990863	89005155	1	protein_coding	sphingosine-1-phosphate receptor 3
165	ENSG00000130734	1191.03	-0.823559	0.0899657	2.44863e-21	2.66525e-19	84971	ATG4D	19	10543895	10553418	1	protein_coding	autophagy related 4D cysteine peptidase
166	ENSG00000213625	1639.84	0.577172	0.0639874	2.71275e-21	2.93474e-19	54741	LEPROT	1	65420587	65436007	1	protein_coding	leptin receptor overlapping transcript
167	ENSG00000131149	3683.74	-0.503735	0.0558714	3.07274e-21	3.30403e-19	23199	GSE1	16	85169525	85676204	1	protein_coding	Gse1 coiled-coil protein
168	ENSG00000130702	1273.85	-0.690079	0.0762135	3.27661e-21	3.50202e-19	3911	LAMA5	20	62307955	62367312	-1	protein_coding	laminin subunit alpha 5
169	ENSG00000197008	623.938	0.828637	0.0909406	3.66042e-21	3.88881e-19	7697	ZNF138	7	64794388	64833681	1	protein_coding	zinc finger protein 138
170	ENSG00000005108	125.256	2.00355	0.238122	4.25318e-21	4.49166e-19	221981	THSD7A	7	11370365	11832198	-1	protein_coding	thrombospondin type 1 domain containing 7A
171	ENSG00000142627	906.966	-0.862268	0.0949286	5.12735e-21	5.38281e-19	1969	EPHA2	1	16124337	16156069	-1	protein_coding	EPH receptor A2
172	ENSG00000160972	2468.96	-0.650484	0.0725057	5.61374e-21	5.85877e-19	84988	PPP1R16A	8	144477969	144502121	1	protein_coding	protein phosphatase 1 regulatory subunit 16A
173	ENSG00000133816	2075.76	-0.598106	0.0668892	5.84144e-21	6.06075e-19	9645	MICAL2	11	12094008	12359144	1	protein_coding	microtubule associated monooxygenase, calponin and LIM domain containing 2
174	ENSG00000179111	918.579	-0.832466	0.0919117	6.08368e-21	6.27539e-19	84667	HES7	17	8120592	8124106	-1	protein_coding	hes family bHLH transcription factor 7
175	ENSG00000137710	3855.81	-0.420772	0.0468037	8.45801e-21	8.67411e-19	5962	RDX	11	109864295	110296712	-1	protein_coding	radixin
176	ENSG00000114450	1047.26	-0.685826	0.0767388	9.25894e-21	9.44093e-19	59345	GNB4	3	179396088	179451476	-1	protein_coding	G protein subunit beta 4
177	ENSG00000103064	494.57	-0.806806	0.0896933	9.84832e-21	9.98451e-19	9057	SLC7A6	16	68264516	68301823	1	protein_coding	solute carrier family 7 member 6
178	ENSG00000130402	10801.7	-0.470763	0.0528365	1.00819e-20	1.01633e-18	81	ACTN4	19	38647649	38731589	1	protein_coding	actinin alpha 4
179	ENSG00000137962	970.144	-0.717231	0.080266	1.11467e-20	1.11732e-18	9411	ARHGAP29	1	94148988	94275068	-1	protein_coding	Rho GTPase activating protein 29
180	ENSG00000166451	5240.92	0.422474	0.0473049	1.41676e-20	1.41214e-18	55839	CENPN	16	81006552	81033114	1	protein_coding	centromere protein N
181	ENSG00000006453	1390.77	-0.563436	0.0638722	1.60008e-20	1.58595e-18	55971	BAIAP2L1	7	98291650	98401090	-1	protein_coding	BAR/IMD domain containing adaptor protein 2 like 1
182	ENSG00000138744	1163.81	0.562524	0.0638003	1.66238e-20	1.63855e-18	27163	NAAA	4	75913660	75941013	-1	protein_coding	N-acylethanolamine acid amidase
183	ENSG00000261150	64.5192	-2.09505	0.253068	1.79066e-20	1.75524e-18	83481	EPPK1	8	143857324	143878467	-1	protein_coding	epiplakin 1
184	ENSG00000015676	2064.89	0.463246	0.0525187	2.40649e-20	2.34593e-18	23386	NUDCD3	7	44379119	44490658	-1	protein_coding	NudC domain containing 3
185	ENSG00000197457	325.422	-1.32264	0.153788	2.44384e-20	2.36932e-18	50861	STMN3	20	63639705	63657682	-1	protein_coding	stathmin 3
186	ENSG00000186318	1424.8	0.585273	0.0668865	3.12293e-20	3.01125e-18	23621	BACE1	11	117285232	117316259	-1	protein_coding	beta-secretase 1
187	ENSG00000167508	2738.32	0.664589	0.0760858	4.99345e-20	4.78885e-18	4597	MVD	16	88651935	88663161	-1	protein_coding	mevalonate diphosphate decarboxylase
188	ENSG00000179195	8502.17	0.379288	0.0428217	5.08673e-20	4.85209e-18	144348	ZNF664	12	123971845	124015439	1	protein_coding	zinc finger protein 664
189	ENSG00000250510	314.946	-1.02233	0.116167	5.34971e-20	5.07565e-18	27239	GPR162	12	6821624	6829972	1	protein_coding	G protein-coupled receptor 162
190	ENSG00000113369	1182.27	0.609176	0.0701581	6.08649e-20	5.74396e-18	57561	ARRDC3	5	91368631	91383317	-1	protein_coding	arrestin domain containing 3
191	ENSG00000130956	353.932	0.903819	0.1027	6.72203e-20	6.31017e-18	22927	HABP4	9	96450169	96491336	1	protein_coding	hyaluronan binding protein 4
192	ENSG00000084444	734.115	-0.651078	0.074996	7.42716e-20	6.9354e-18	57613	FAM234B	12	13044381	13142521	1	protein_coding	family with sequence similarity 234 member B
193	ENSG00000143578	1703.58	0.511492	0.0591063	7.63116e-20	7.08859e-18	148327	CREB3L4	1	153967534	153974361	1	protein_coding	cAMP responsive element binding protein 3 like 4
194	ENSG00000204611	347.178	1.11112	0.127723	7.90976e-20	7.30911e-18	90317	ZNF616	19	52113091	52139938	-1	protein_coding	zinc finger protein 616
195	ENSG00000185947	265.119	1.14566	0.132479	9.56182e-20	8.78994e-18	10308	ZNF267	16	31873807	31917357	1	protein_coding	zinc finger protein 267
196	ENSG00000073150	460.769	0.831885	0.0952638	1.09859e-19	1.0047e-17	56666	PANX2	22	50170731	50180295	1	protein_coding	pannexin 2
197	ENSG00000185133	429.614	-0.871902	0.099791	1.14262e-19	1.0396e-17	27124	INPP5J	22	31122731	31134697	1	protein_coding	inositol polyphosphate-5-phosphatase J
198	ENSG00000101782	2494.6	-0.501657	0.058497	1.5807e-19	1.43086e-17	8780	RIOK3	18	23453287	23486603	1	protein_coding	RIO kinase 3
199	ENSG00000130175	8604.59	0.452699	0.0526219	1.83312e-19	1.65093e-17	5589	PRKCSH	19	11435284	11450968	1	protein_coding	protein kinase C substrate 80K-H
200	ENSG00000070814	3355.57	0.554092	0.064901	1.93414e-19	1.7244e-17	6949	TCOF1	5	150357629	150400308	1	protein_coding	treacle ribosome biogenesis factor 1
201	ENSG00000110880	2723.83	-0.462023	0.0538084	1.92789e-19	1.7244e-17	23603	CORO1C	12	108645109	108731526	-1	protein_coding	coronin 1C
202	ENSG00000175061	15026.6	0.439481	0.0510765	2.09409e-19	1.85766e-17	125144	SNHG29	17	16438767	16478678	1	lncRNA	small nucleolar RNA host gene 29
203	ENSG00000161921	701.978	-0.730242	0.0850995	2.70248e-19	2.38545e-17	58191	CXCL16	17	4733533	4739928	-1	protein_coding	C-X-C motif chemokine ligand 16
204	ENSG00000197043	2392.17	0.588654	0.0692798	2.87654e-19	2.52652e-17	309	ANXA6	5	151100706	151157785	-1	protein_coding	annexin A6
205	ENSG00000183248	291.552	-1.16436	0.136985	2.92287e-19	2.55456e-17	80164	PRR36	19	7868719	7874390	-1	protein_coding	proline rich 36
206	ENSG00000023228	4686.26	-0.349686	0.0402165	3.36093e-19	2.92302e-17	4719	NDUFS1	2	206114817	206159509	-1	protein_coding	NADH:ubiquinone oxidoreductase core subunit S1
207	ENSG00000153993	219.315	1.1449	0.135399	4.99461e-19	4.32265e-17	223117	SEMA3D	7	84995553	85187056	-1	protein_coding	semaphorin 3D
208	ENSG00000213853	912.915	0.670755	0.0792159	5.22407e-19	4.49929e-17	2013	EMP2	16	10528422	10580632	-1	protein_coding	epithelial membrane protein 2
209	ENSG00000075785	8323.37	-0.384009	0.0449636	7.74739e-19	6.6403e-17	7879	RAB7A	3	128693669	128825942	1	protein_coding	RAB7A, member RAS oncogene family
210	ENSG00000140319	7547.63	-0.421876	0.0499238	9.8763e-19	8.38399e-17	6727	SRP14	15	40035690	40039181	-1	protein_coding	signal recognition particle 14
211	ENSG00000171246	85.667	-1.52793	0.193579	9.83069e-19	8.38399e-17	4884	NPTX1	17	80466834	80477843	-1	protein_coding	neuronal pentraxin 1
212	ENSG00000044574	57583	0.462211	0.0550536	9.98283e-19	8.43407e-17	3309	HSPA5	9	125234853	125241382	-1	protein_coding	heat shock protein family A (Hsp70) member 5
213	ENSG00000147475	3107.86	0.45952	0.0547749	1.08202e-18	9.09816e-17	11160	ERLIN2	8	37736601	37758422	1	protein_coding	ER lipid raft associated 2
214	ENSG00000181588	964.403	0.748403	0.0889094	1.19241e-18	9.97912e-17	399664	MEX3D	19	1554672	1568325	-1	protein_coding	mex-3 RNA binding family member D
215	ENSG00000162409	529.248	0.893695	0.105579	1.22013e-18	1.01632e-16	5563	PRKAA2	1	56645314	56715335	1	protein_coding	protein kinase AMP-activated catalytic subunit alpha 2
216	ENSG00000167971	467.198	-0.767358	0.0911296	1.26947e-18	1.05248e-16	57524	CASKIN1	16	2177180	2196605	-1	protein_coding	CASK interacting protein 1
217	ENSG00000122376	1359.06	0.523633	0.0629255	1.2835e-18	1.05916e-16	54537	SHLD2	10	87094161	87191465	1	protein_coding	shieldin complex subunit 2
218	ENSG00000163932	1479.85	-0.534179	0.0642474	1.32814e-18	1.09092e-16	5580	PRKCD	3	53156009	53192717	1	protein_coding	protein kinase C delta
219	ENSG00000197217	2392.8	0.661716	0.0794911	1.67182e-18	1.36689e-16	9583	ENTPD4	8	23385783	23457695	-1	protein_coding	ectonucleoside triphosphate diphosphohydrolase 4
220	ENSG00000197712	1071.58	0.577907	0.0699138	1.99556e-18	1.62409e-16	92689	FAM114A1	4	38867677	38945739	1	protein_coding	family with sequence similarity 114 member A1
221	ENSG00000072210	21748.5	-0.315609	0.0369503	2.09965e-18	1.701e-16	224	ALDH3A2	17	19648136	19685760	1	protein_coding	aldehyde dehydrogenase 3 family member A2
222	ENSG00000175390	3830.55	0.48304	0.0583021	2.14269e-18	1.72798e-16	8665	EIF3F	11	7970251	8001862	1	protein_coding	eukaryotic translation initiation factor 3 subunit F
223	ENSG00000184007	5446.73	-0.443753	0.053511	2.89386e-18	2.32278e-16	8073	PTP4A2	1	31906421	31944856	-1	protein_coding	protein tyrosine phosphatase 4A2
224	ENSG00000166479	2759.1	0.537681	0.0654077	2.90642e-18	2.32278e-16	54495	TMX3	18	68673688	68715108	-1	protein_coding	thioredoxin related transmembrane protein 3
225	ENSG00000196923	600.453	-0.802636	0.0963251	3.05631e-18	2.43161e-16	9260	PDLIM7	5	177483394	177497606	-1	protein_coding	PDZ and LIM domain 7
226	ENSG00000008513	11225.6	-0.369443	0.0441009	3.90649e-18	3.09415e-16	6482	ST3GAL1	8	133454848	133571940	-1	protein_coding	ST3 beta-galactoside alpha-2,3-sialyltransferase 1
227	ENSG00000140332	4379.49	-0.472261	0.057463	4.07703e-18	3.21487e-16	7090	TLE3	15	70047790	70098176	-1	protein_coding	TLE family member 3, transcriptional corepressor
228	ENSG00000106683	1301.11	0.558575	0.0684005	4.49953e-18	3.53233e-16	3984	LIMK1	7	74082933	74122525	1	protein_coding	LIM domain kinase 1
229	ENSG00000137513	440.397	-0.898033	0.108111	4.60645e-18	3.60034e-16	79731	NARS2	11	78435968	78574874	-1	protein_coding	asparaginyl-tRNA synthetase 2, mitochondrial
230	ENSG00000196937	2777.64	0.422384	0.0512571	5.81497e-18	4.52497e-16	10447	FAM3C	7	121348878	121396364	-1	protein_coding	FAM3 metabolism regulating signaling molecule C
231	ENSG00000144445	1873.41	0.837597	0.101316	5.84305e-18	4.52696e-16	151050	KANSL1L	2	210021421	210171409	-1	protein_coding	KAT8 regulatory NSL complex subunit 1 like
232	ENSG00000144028	8361.73	-0.415201	0.0503832	6.37261e-18	4.89449e-16	23020	SNRNP200	2	96274338	96321271	-1	protein_coding	small nuclear ribonucleoprotein U5 subunit 200
233	ENSG00000233098	1908.8	0.527744	0.0649211	6.34603e-18	4.89449e-16	440416	CCDC144NL-AS1	17	20868433	21002276	1	lncRNA	CCDC144NL antisense RNA 1
234	ENSG00000233098	1908.8	0.527744	0.0649211	6.34603e-18	4.89449e-16	339260	CCDC144NL-AS1	17	20868433	21002276	1	lncRNA	CCDC144NL antisense RNA 1
235	ENSG00000123131	1926.56	0.523132	0.0644472	7.08603e-18	5.41898e-16	10549	PRDX4	X	23664262	23686397	1	protein_coding	peroxiredoxin 4
236	ENSG00000114812	608.318	-0.774566	0.0945962	9.05851e-18	6.89769e-16	7433	VIPR1	3	42489299	42537573	1	protein_coding	vasoactive intestinal peptide receptor 1
237	ENSG00000085449	1017.51	-0.518353	0.064404	1.26722e-17	9.60812e-16	57590	WDFY1	2	223855716	223945357	-1	protein_coding	WD repeat and FYVE domain containing 1
238	ENSG00000164056	622.342	-0.684906	0.0846797	1.32528e-17	1.00056e-15	10252	SPRY1	4	123396795	123403760	1	protein_coding	sprouty RTK signaling antagonist 1
239	ENSG00000100028	1288.33	-0.52299	0.0650448	1.33245e-17	1.00171e-15	6634	SNRPD3	22	24555958	24582052	1	protein_coding	small nuclear ribonucleoprotein D3 polypeptide
240	ENSG00000117013	370.786	-0.846652	0.103807	1.48735e-17	1.11344e-15	9132	KCNQ4	1	40783787	40840452	1	protein_coding	potassium voltage-gated channel subfamily Q member 4
241	ENSG00000152270	1257.89	0.599958	0.0747545	1.52551e-17	1.13721e-15	5140	PDE3B	11	14643804	14872044	1	protein_coding	phosphodiesterase 3B
242	ENSG00000165215	144.193	-1.27719	0.162227	1.68508e-17	1.25091e-15	1365	CLDN3	7	73768997	73770270	-1	protein_coding	claudin 3
243	ENSG00000103005	633.184	-0.727907	0.0901212	1.80753e-17	1.33622e-15	79650	USB1	16	57999546	58021618	1	protein_coding	U6 snRNA biogenesis phosphodiesterase 1
244	ENSG00000125148	645.444	-0.907497	0.111497	1.82707e-17	1.34506e-15	4502	MT2A	16	56608584	56609497	1	protein_coding	metallothionein 2A
245	ENSG00000196172	868.593	0.729999	0.0904406	1.90789e-17	1.39875e-15	148213	ZNF681	19	23739195	23758891	-1	protein_coding	zinc finger protein 681
246	ENSG00000242779	282.663	1.03447	0.128201	2.43915e-17	1.78088e-15	79986	ZNF702P	19	52966896	53037898	-1	transcribed_processed_pseudogene	zinc finger protein 702, pseudogene
247	ENSG00000111261	1023.01	-0.635533	0.0796376	2.50594e-17	1.82215e-15	54682	MANSC1	12	12326056	12350242	-1	protein_coding	MANSC domain containing 1
248	ENSG00000166471	1971	0.513165	0.0645094	2.77049e-17	1.99813e-15	440026	TMEM41B	11	9280654	9314636	-1	protein_coding	transmembrane protein 41B
249	ENSG00000197136	2419.53	0.465477	0.0582296	2.76341e-17	1.99813e-15	399909	PCNX3	11	65615776	65637439	1	protein_coding	pecanex 3
250	ENSG00000059758	1173.88	-0.582497	0.0733218	2.82889e-17	2.03199e-15	5128	CDK17	12	96278261	96400480	-1	protein_coding	cyclin dependent kinase 17
251	ENSG00000145050	17900.7	0.450182	0.0562606	3.01129e-17	2.15429e-15	7873	MANF	3	51385291	51389397	1	protein_coding	mesencephalic astrocyte derived neurotrophic factor
252	ENSG00000130513	4818.37	-0.754291	0.0939515	3.03201e-17	2.1604e-15	9518	GDF15	19	18374731	18389176	1	protein_coding	growth differentiation factor 15
253	ENSG00000143420	9347.46	0.430915	0.0536912	3.08375e-17	2.18847e-15	2029	ENSA	1	150600851	150629612	-1	protein_coding	endosulfine alpha
254	ENSG00000167371	255.193	-1.01831	0.12663	3.25646e-17	2.30184e-15	112476	PRRT2	16	29811382	29815892	1	protein_coding	proline rich transmembrane protein 2
255	ENSG00000164548	2537.17	0.75687	0.0943928	3.33016e-17	2.34459e-15	29896	TRA2A	7	23504780	23532041	-1	protein_coding	transformer 2 alpha homolog
256	ENSG00000158106	1262.37	-0.73536	0.0920832	3.90799e-17	2.74053e-15	114822	RHPN1	8	143368876	143384221	1	protein_coding	rhophilin Rho GTPase binding protein 1
257	ENSG00000156976	5963.32	-0.352361	0.0433479	4.03987e-17	2.82186e-15	1974	EIF4A2	3	186783205	186789897	1	protein_coding	eukaryotic translation initiation factor 4A2
258	ENSG00000124702	3198.06	0.471572	0.0594324	4.23601e-17	2.94726e-15	116138	KLHDC3	6	43014103	43021298	1	protein_coding	kelch domain containing 3
259	ENSG00000130940	519.677	-0.829906	0.103486	4.30724e-17	2.98512e-15	54897	CASZ1	1	10636604	10796650	-1	protein_coding	castor zinc finger 1
260	ENSG00000188064	90.2325	-1.38647	0.182511	4.36207e-17	3.01136e-15	7477	WNT7B	22	45920366	45977162	-1	protein_coding	Wnt family member 7B
261	ENSG00000131323	731.242	0.593	0.0752491	4.82848e-17	3.32042e-15	7187	TRAF3	14	102777449	102911500	1	protein_coding	TNF receptor associated factor 3
262	ENSG00000174282	1161.29	0.635687	0.0805237	4.99333e-17	3.42053e-15	57659	ZBTB4	17	7459366	7484263	-1	protein_coding	zinc finger and BTB domain containing 4
263	ENSG00000099377	321.351	-0.86629	0.108275	5.39578e-17	3.682e-15	80270	HSD3B7	16	30985207	30989147	1	protein_coding	hydroxy-delta-5-steroid dehydrogenase, 3 beta- and steroid delta-isomerase 7
264	ENSG00000198682	346.66	0.836723	0.104716	5.53304e-17	3.7612e-15	9060	PAPSS2	10	87659613	87747705	1	protein_coding	3'-phosphoadenosine 5'-phosphosulfate synthase 2
265	ENSG00000187522	417.832	-0.715397	0.0903669	6.15576e-17	4.16853e-15	51182	HSPA14	10	14838306	14871741	1	protein_coding	heat shock protein family A (Hsp70) member 14
266	ENSG00000109466	462.569	-0.71137	0.0899247	6.31967e-17	4.26326e-15	11275	KLHL2	4	165207561	165323156	1	protein_coding	kelch like family member 2
267	ENSG00000140157	3271.72	-0.453076	0.0573273	6.48373e-17	4.35736e-15	81614	NIPA2	15	22838644	22869362	1	protein_coding	NIPA magnesium transporter 2
268	ENSG00000118777	210.753	-1.03723	0.13085	7.51411e-17	5.03077e-15	9429	ABCG2	4	88090150	88231628	-1	protein_coding	ATP binding cassette subfamily G member 2 (Junior blood group)
269	ENSG00000113194	2451.27	-0.406035	0.0510383	7.5647e-17	5.0456e-15	23197	FAF2	5	176447628	176510074	1	protein_coding	Fas associated factor family member 2
270	ENSG00000099625	541.36	-0.871505	0.109517	7.66426e-17	5.09286e-15	255057	CBARP	19	1228287	1238027	-1	protein_coding	CACN subunit beta associated regulatory protein
271	ENSG00000141449	694.483	0.684645	0.0871079	8.27787e-17	5.48008e-15	80000	GREB1L	18	21242232	21526112	1	protein_coding	GREB1 like retinoic acid receptor coactivator
272	ENSG00000064651	3107.09	0.470212	0.0598925	8.39908e-17	5.53964e-15	6558	SLC12A2	5	128083766	128189677	1	protein_coding	solute carrier family 12 member 2
273	ENSG00000148187	1188.04	-0.50172	0.0641771	8.80027e-17	5.78275e-15	92399	MRRF	9	122264603	122331337	1	protein_coding	mitochondrial ribosome recycling factor
274	ENSG00000121753	272.413	-0.983674	0.12444	1.08386e-16	7.09586e-15	576	ADGRB2	1	31727117	31764893	-1	protein_coding	adhesion G protein-coupled receptor B2
275	ENSG00000235123	127.838	1.61813	0.224939	1.10543e-16	7.21048e-15	100506492	DSCAM-AS1	21	40383083	40385358	1	lncRNA	DSCAM antisense RNA 1
276	ENSG00000170122	1321.94	0.569151	0.0732935	1.15943e-16	7.53501e-15	2298	FOXD4	9	116231	118417	-1	protein_coding	forkhead box D4
277	ENSG00000204271	866.706	-0.807429	0.102517	1.25955e-16	8.15582e-15	169981	SPIN3	X	56818298	56995827	-1	protein_coding	spindlin family member 3
278	ENSG00000174945	287.368	-0.860334	0.109216	1.42287e-16	9.17983e-15	155185	AMZ1	7	2679522	2775500	1	protein_coding	archaelysin family metallopeptidase 1
279	ENSG00000197858	2653.17	0.604011	0.0779964	1.46411e-16	9.4117e-15	8733	GPAA1	8	144082590	144086216	1	protein_coding	glycosylphosphatidylinositol anchor attachment 1
280	ENSG00000134759	2555.33	0.388604	0.0492616	1.66205e-16	1.06455e-14	55250	ELP2	18	36129444	36180557	1	protein_coding	elongator acetyltransferase complex subunit 2
281	ENSG00000185651	3119.79	-0.350697	0.0440686	1.66816e-16	1.06462e-14	7332	UBE2L3	22	21549447	21624034	1	protein_coding	ubiquitin conjugating enzyme E2 L3
282	ENSG00000110888	847.2	-0.623506	0.0807254	1.83024e-16	1.16387e-14	65981	CAPRIN2	12	30709552	30823302	-1	protein_coding	caprin family member 2
283	ENSG00000130935	1871.85	-0.463891	0.0598117	1.8932e-16	1.19962e-14	25926	NOL11	17	67717931	67744531	1	protein_coding	nucleolar protein 11
284	ENSG00000063244	6352.76	-0.402988	0.0514412	2.09441e-16	1.32238e-14	11338	U2AF2	19	55654146	55674716	1	protein_coding	U2 small nuclear RNA auxiliary factor 2
285	ENSG00000182957	993.411	0.754881	0.0971645	2.36905e-16	1.49048e-14	221178	SPATA13	13	23979805	24307074	1	protein_coding	spermatogenesis associated 13
286	ENSG00000291065	217.586	1.02026	0.131444	2.93692e-16	1.84123e-14	NA	NA	NA	NA	NA	NA	NA	NA
287	ENSG00000111676	7386.58	-0.374607	0.0477833	3.01816e-16	1.8855e-14	1822	ATN1	12	6924463	6942321	1	protein_coding	atrophin 1
288	ENSG00000143870	13268.3	0.385712	0.0494381	3.46055e-16	2.15428e-14	10130	PDIA6	2	10783391	10837977	-1	protein_coding	protein disulfide isomerase family A member 6
289	ENSG00000137364	928.499	-0.54029	0.070954	3.81358e-16	2.36576e-14	7172	TPMT	6	18128311	18155077	-1	protein_coding	thiopurine S-methyltransferase
290	ENSG00000146070	2097.04	0.469038	0.0612709	3.99081e-16	2.46707e-14	7941	PLA2G7	6	46704201	46735693	-1	protein_coding	phospholipase A2 group VII
291	ENSG00000173801	4901.12	-0.420058	0.0544156	4.1202e-16	2.53822e-14	3728	JUP	17	41754604	41786931	-1	protein_coding	junction plakoglobin
292	ENSG00000168795	905.693	0.540429	0.0712363	4.74491e-16	2.91295e-14	9925	ZBTB5	9	37438102	37465450	-1	protein_coding	zinc finger and BTB domain containing 5
293	ENSG00000197822	176.946	-1.10292	0.144504	5.12795e-16	3.13724e-14	100506658	OCLN	5	69492292	69558104	1	protein_coding	occludin
294	ENSG00000111666	5299.23	0.483208	0.0635894	5.52591e-16	3.3691e-14	56994	CHPT1	12	101696947	101744140	1	protein_coding	choline phosphotransferase 1
295	ENSG00000052795	508.988	0.716347	0.0938479	5.65639e-16	3.43684e-14	57600	FNIP2	4	158769026	158908050	1	protein_coding	folliculin interacting protein 2
296	ENSG00000107815	1294.14	-0.468623	0.061743	6.65416e-16	4.02929e-14	56652	TWNK	10	100987367	100994403	1	protein_coding	twinkle mtDNA helicase
297	ENSG00000006468	1401.16	0.582843	0.0773453	7.0333e-16	4.24438e-14	2115	ETV1	7	13891229	13991425	-1	protein_coding	ETS variant transcription factor 1
298	ENSG00000021762	1113.93	0.631182	0.08362	7.31292e-16	4.39816e-14	114879	OSBPL5	11	3087107	3166739	-1	protein_coding	oxysterol binding protein like 5
299	ENSG00000160352	1458.24	0.46317	0.0611273	7.7145e-16	4.62401e-14	148206	ZNF714	19	21082159	21125270	1	protein_coding	zinc finger protein 714
300	ENSG00000159409	89.953	-1.3746	0.190157	7.84788e-16	4.68812e-14	11189	CELF3	1	151700058	151716803	-1	protein_coding	CUGBP Elav-like family member 3
301	ENSG00000265843	1632.72	0.509291	0.067655	8.20569e-16	4.88542e-14	NA	LINC01029	18	77970637	77993731	-1	lncRNA	long intergenic non-protein coding RNA 1029
302	ENSG00000149809	1603.56	-0.599602	0.0797678	8.39767e-16	4.98299e-14	7108	TM7SF2	11	65111845	65116384	1	protein_coding	transmembrane 7 superfamily member 2
303	ENSG00000152056	394.736	-0.755707	0.0993981	8.55079e-16	5.05694e-14	130340	AP1S3	2	223751686	223838027	-1	protein_coding	adaptor related protein complex 1 subunit sigma 3
304	ENSG00000158856	609.786	-0.668004	0.0886358	9.36207e-16	5.51833e-14	2039	DMTN	8	22048995	22082527	1	protein_coding	dematin actin binding protein
305	ENSG00000180998	323.528	0.910276	0.119174	9.44128e-16	5.5466e-14	283554	GPR137C	14	52552836	52637713	1	protein_coding	G protein-coupled receptor 137C
306	ENSG00000214655	1886.27	-0.424088	0.0557628	9.54724e-16	5.59033e-14	23053	ZSWIM8	10	73785606	73801797	1	protein_coding	zinc finger SWIM-type containing 8
307	ENSG00000180628	1023.63	-0.53835	0.0718442	9.74375e-16	5.68663e-14	84333	PCGF5	10	91163012	91284337	1	protein_coding	polycomb group ring finger 5
308	ENSG00000107863	1141.63	0.608967	0.0812544	1.02051e-15	5.93633e-14	57584	ARHGAP21	10	24583609	24723887	-1	protein_coding	Rho GTPase activating protein 21
309	ENSG00000172663	1398.8	-0.668673	0.0888669	1.02927e-15	5.96774e-14	80194	TMEM134	11	67461710	67469272	-1	protein_coding	transmembrane protein 134
310	ENSG00000120896	1775.97	-0.510431	0.0681201	1.06496e-15	6.15455e-14	10174	SORBS3	8	22544986	22575788	1	protein_coding	sorbin and SH3 domain containing 3
311	ENSG00000135473	3774.54	0.492886	0.065881	1.27877e-15	7.36621e-14	9924	PAN2	12	56316223	56334053	-1	protein_coding	poly(A) specific ribonuclease subunit PAN2
312	ENSG00000265241	5624.08	-0.324727	0.0419075	1.28956e-15	7.40433e-14	9939	RBM8A	1	145921556	145927678	-1	protein_coding	RNA binding motif protein 8A
313	ENSG00000143486	1194.44	0.636873	0.0852497	1.34724e-15	7.71058e-14	1939	EIF2D	1	206571292	206612465	-1	protein_coding	eukaryotic translation initiation factor 2D
314	ENSG00000187961	701.718	-0.809468	0.106948	1.35725e-15	7.74287e-14	339451	KLHL17	1	960584	965719	1	protein_coding	kelch like family member 17
315	ENSG00000162694	788.606	0.64418	0.0862491	1.40705e-15	8.00126e-14	2135	EXTL2	1	100872372	100895179	-1	protein_coding	exostosin like glycosyltransferase 2
316	ENSG00000184009	53294.3	-0.383503	0.0503877	1.59574e-15	9.04527e-14	71	ACTG1	17	81509413	81523847	-1	protein_coding	actin gamma 1
317	ENSG00000171130	2168.03	-0.572924	0.0772562	1.72695e-15	9.72684e-14	155066	ATP6V0E2	7	149872968	149891204	1	protein_coding	ATPase H+ transporting V0 subunit e2
318	ENSG00000119669	1645.41	-0.586901	0.079114	1.72477e-15	9.72684e-14	64207	IRF2BPL	14	77024543	77028708	-1	protein_coding	interferon regulatory factor 2 binding protein like
319	ENSG00000259956	5038.17	0.41308	0.0547592	1.77271e-15	9.95299e-14	29890	RBM15B	3	51391285	51397908	1	protein_coding	RNA binding motif protein 15B
320	ENSG00000198598	115.328	-1.32475	0.1848	2.08376e-15	1.16625e-13	4326	MMP17	12	131828393	131851783	1	protein_coding	matrix metallopeptidase 17
321	ENSG00000171223	1450.34	-0.68326	0.0918679	2.12303e-15	1.18449e-13	3726	JUNB	19	12791486	12793315	1	protein_coding	JunB proto-oncogene, AP-1 transcription factor subunit
322	ENSG00000165379	669.785	0.62107	0.0839055	2.13206e-15	1.1858e-13	145581	LRFN5	14	41606876	41904549	1	protein_coding	leucine rich repeat and fibronectin type III domain containing 5
323	ENSG00000185697	455.961	0.759739	0.101558	2.18506e-15	1.21148e-13	4603	MYBL1	8	66562175	66614247	-1	protein_coding	MYB proto-oncogene like 1
324	ENSG00000076706	71.7141	-1.59914	0.235289	2.21346e-15	1.2234e-13	4162	MCAM	11	119308529	119321521	-1	protein_coding	melanoma cell adhesion molecule
325	ENSG00000186350	863.036	-0.542043	0.073417	2.23459e-15	1.23125e-13	6256	RXRA	9	134317098	134440585	1	protein_coding	retinoid X receptor alpha
326	ENSG00000176953	1710.94	0.448517	0.0601694	2.29142e-15	1.25865e-13	84901	NFATC2IP	16	28950807	28967092	1	protein_coding	nuclear factor of activated T cells 2 interacting protein
327	ENSG00000089094	1222.46	0.506156	0.0684692	2.33539e-15	1.27884e-13	84678	KDM2B	12	121429096	121581023	-1	protein_coding	lysine demethylase 2B
328	ENSG00000122515	1868.54	-0.539688	0.0731587	2.34933e-15	1.28251e-13	83637	ZMIZ2	7	44748581	44769881	1	protein_coding	zinc finger MIZ-type containing 2
329	ENSG00000117868	3690.19	-0.33831	0.0442752	2.4618e-15	1.3357e-13	57488	ESYT2	7	158730995	158830253	-1	protein_coding	extended synaptotagmin 2
330	ENSG00000197134	240.87	0.948783	0.126375	2.45822e-15	1.3357e-13	113835	ZNF257	19	22052430	22091480	1	protein_coding	zinc finger protein 257
331	ENSG00000169136	1108.85	0.535714	0.0727145	2.54493e-15	1.37659e-13	22809	ATF5	19	49928702	49933935	1	protein_coding	activating transcription factor 5
332	ENSG00000115339	431.091	-0.774507	0.103751	2.61142e-15	1.40826e-13	2591	GALNT3	2	165747588	165794659	-1	protein_coding	polypeptide N-acetylgalactosaminyltransferase 3
333	ENSG00000185760	612.236	0.695194	0.0937999	2.72706e-15	1.46617e-13	56479	KCNQ5	6	72621792	73198853	1	protein_coding	potassium voltage-gated channel subfamily Q member 5
334	ENSG00000100360	665.837	0.621496	0.084468	2.97212e-15	1.59309e-13	11020	IFT27	22	36758202	36776256	-1	protein_coding	intraflagellar transport 27
335	ENSG00000101365	2696.23	-0.44635	0.0601938	3.15372e-15	1.68534e-13	3420	IDH3B	20	2658395	2664219	-1	protein_coding	isocitrate dehydrogenase (NAD(+)) 3 non-catalytic subunit beta
336	ENSG00000129521	295.803	-0.929028	0.124309	3.23763e-15	1.72499e-13	112399	EGLN3	14	33924227	34462774	-1	protein_coding	egl-9 family hypoxia inducible factor 3
337	ENSG00000041802	2122.03	-0.408132	0.0547098	3.59127e-15	1.90767e-13	55341	LSG1	3	194640791	194672463	-1	protein_coding	large 60S subunit nuclear export GTPase 1
338	ENSG00000198369	2804.81	-0.516277	0.0705205	3.82341e-15	2.02493e-13	200734	SPRED2	2	65310851	65432637	-1	protein_coding	sprouty related EVH1 domain containing 2
339	ENSG00000196247	1643.98	0.554377	0.0760328	4.38308e-15	2.31442e-13	51427	ZNF107	7	64666099	64711577	1	protein_coding	zinc finger protein 107
340	ENSG00000169359	762.377	0.698733	0.0950971	4.45444e-15	2.34341e-13	9197	SLC33A1	3	155821024	155854456	-1	protein_coding	solute carrier family 33 member 1
341	ENSG00000198435	985.972	-0.607168	0.0832057	4.4644e-15	2.34341e-13	441478	NRARP	9	137299631	137302271	-1	protein_coding	NOTCH regulated ankyrin repeat protein
342	ENSG00000130164	2718.28	0.484138	0.0661155	4.51037e-15	2.36056e-13	3949	LDLR	19	11089462	11133820	1	protein_coding	low density lipoprotein receptor
343	ENSG00000167470	3277.33	-0.480086	0.0657269	5.3298e-15	2.78121e-13	90007	MIDN	19	1248553	1259143	1	protein_coding	midnolin
344	ENSG00000157764	2350.29	-0.477581	0.0655013	5.99098e-15	3.11707e-13	673	BRAF	7	140719327	140924929	-1	protein_coding	B-Raf proto-oncogene, serine/threonine kinase
345	ENSG00000288736	151.651	1.18089	0.163785	6.44448e-15	3.34322e-13	NA		1	94541937	94543654	1	lncRNA	novel transcript
346	ENSG00000103111	3726.9	0.503582	0.0694443	6.79307e-15	3.51378e-13	22879	MON1B	16	77190835	77202398	1	protein_coding	MON1 homolog B, secretory trafficking associated
347	ENSG00000093009	1296.41	0.559534	0.0773866	6.86718e-15	3.54179e-13	8318	CDC45	22	19479457	19520612	1	protein_coding	cell division cycle 45
348	ENSG00000160285	3680.87	0.526924	0.0728509	7.09331e-15	3.64781e-13	4047	LSS	21	46188141	46228824	-1	protein_coding	lanosterol synthase
349	ENSG00000105649	501.099	-0.635578	0.0877169	7.14924e-15	3.66164e-13	5864	RAB3A	19	18196784	18204042	-1	protein_coding	RAB3A, member RAS oncogene family
350	ENSG00000245848	554.125	-0.731536	0.100159	7.16147e-15	3.66164e-13	1050	CEBPA	19	33299934	33302534	-1	protein_coding	CCAAT enhancer binding protein alpha
351	ENSG00000173041	820.786	0.655898	0.0904695	7.52042e-15	3.83412e-13	340252	ZNF680	7	64519878	64563075	-1	protein_coding	zinc finger protein 680
352	ENSG00000101158	3430.47	-0.32972	0.0439455	8.06089e-15	4.09789e-13	51497	NELFCD	20	58981208	58995133	1	protein_coding	negative elongation factor complex member C/D
353	ENSG00000151092	768.708	-0.572793	0.0796287	9.04418e-15	4.58463e-13	55768	NGLY1	3	25718944	25790039	-1	protein_coding	N-glycanase 1
354	ENSG00000128512	170.396	1.20029	0.168641	1.05234e-14	5.31928e-13	9732	DOCK4	7	111726110	112206407	-1	protein_coding	dedicator of cytokinesis 4
355	ENSG00000178202	1270.19	0.505452	0.0703807	1.12744e-14	5.6827e-13	143888	POGLUT3	11	108472112	108498384	-1	protein_coding	protein O-glucosyltransferase 3
356	ENSG00000172201	1213.05	0.581644	0.0812249	1.15569e-14	5.80858e-13	3400	ID4	6	19837370	19842197	1	protein_coding	inhibitor of DNA binding 4, HLH protein
357	ENSG00000143727	2208.74	-0.45195	0.0624958	1.17485e-14	5.88818e-13	52	ACP1	2	264140	278283	1	protein_coding	acid phosphatase 1
358	ENSG00000170606	5593.49	-0.310666	0.0415606	1.29817e-14	6.48795e-13	3308	HSPA4	5	133052013	133106449	1	protein_coding	heat shock protein family A (Hsp70) member 4
359	ENSG00000179348	3562.71	-0.613492	0.0858246	1.35416e-14	6.72986e-13	2624	GATA2	3	128479427	128493201	-1	protein_coding	GATA binding protein 2
360	ENSG00000109519	1547.52	-0.412128	0.0566379	1.35105e-14	6.72986e-13	80273	GRPEL1	4	7058895	7068064	-1	protein_coding	GrpE like 1, mitochondrial
361	ENSG00000136875	1574.38	-0.433366	0.0598966	1.40482e-14	6.9621e-13	9128	PRPF4	9	113275642	113294009	1	protein_coding	pre-mRNA processing factor 4
362	ENSG00000134333	14779.8	-0.282762	0.0377245	1.58427e-14	7.82956e-13	3939	LDHA	11	18394560	18408425	1	protein_coding	lactate dehydrogenase A
363	ENSG00000143643	1295.35	-0.467576	0.0653919	1.84239e-14	9.07991e-13	79573	TTC13	1	230906243	230978875	-1	protein_coding	tetratricopeptide repeat domain 13
364	ENSG00000141425	5604.81	-0.369728	0.0506675	2.11468e-14	1.0393e-12	55197	RPRD1A	18	35984387	36067576	-1	protein_coding	regulation of nuclear pre-mRNA domain containing 1A
365	ENSG00000065833	140.337	1.10962	0.156237	2.40686e-14	1.17963e-12	4199	ME1	6	83210402	83431051	-1	protein_coding	malic enzyme 1
366	ENSG00000064042	4729.64	-0.4225	0.059141	3.1372e-14	1.52912e-12	22998	LIMCH1	4	41359607	41700044	1	protein_coding	LIM and calponin homology domains 1
367	ENSG00000134490	1014.52	-0.592513	0.0843435	3.13362e-14	1.52912e-12	85019	TMEM241	18	23197144	23437961	-1	protein_coding	transmembrane protein 241
368	ENSG00000102870	240.764	0.997199	0.139635	3.17461e-14	1.54312e-12	23361	ZNF629	16	30778456	30787205	-1	protein_coding	zinc finger protein 629
369	ENSG00000022567	400.158	-0.718578	0.1015	3.40031e-14	1.64831e-12	57210	SLC45A4	8	141207166	141308305	-1	protein_coding	solute carrier family 45 member 4
370	ENSG00000211456	2046.66	-0.41074	0.0574393	3.47331e-14	1.67911e-12	22908	SACM1L	3	45689056	45745409	1	protein_coding	SAC1 like phosphatidylinositide phosphatase
371	ENSG00000127838	1873.02	-0.477845	0.0677849	3.527e-14	1.70043e-12	25953	PNKD	2	218269651	218346793	1	protein_coding	PNKD metallo-beta-lactamase domain containing
372	ENSG00000135597	1733.57	0.442211	0.062455	3.94284e-14	1.89577e-12	85021	REPS1	6	138903493	138988261	-1	protein_coding	RALBP1 associated Eps domain containing 1
373	ENSG00000110917	16482.7	0.322569	0.0441906	4.12083e-14	1.97599e-12	9761	MLEC	12	120687149	120701859	1	protein_coding	malectin
374	ENSG00000069956	2596.22	0.425825	0.0600616	4.46333e-14	2.13446e-12	5597	MAPK6	15	51952106	52067375	1	protein_coding	mitogen-activated protein kinase 6
375	ENSG00000075914	991.412	-0.585096	0.083975	4.6681e-14	2.22638e-12	23016	EXOSC7	3	44975241	45036066	1	protein_coding	exosome component 7
376	ENSG00000026508	1088.37	0.55619	0.0798842	4.79233e-14	2.27951e-12	960	CD44	11	35138882	35232402	1	protein_coding	CD44 molecule (Indian blood group)
377	ENSG00000204592	937.013	-0.651526	0.0932461	4.88834e-14	2.31896e-12	3133	HLA-E	6	30489509	30494194	1	protein_coding	major histocompatibility complex, class I, E
378	ENSG00000115361	1133.16	0.662614	0.0947767	4.96353e-14	2.34834e-12	33	ACADL	2	210187126	210225447	-1	protein_coding	acyl-CoA dehydrogenase long chain
379	ENSG00000017427	259.333	1.04208	0.147906	5.24977e-14	2.47717e-12	3479	IGF1	12	102395874	102481744	-1	protein_coding	insulin like growth factor 1
380	ENSG00000080493	238.835	1.04833	0.148891	5.26596e-14	2.47821e-12	8671	SLC4A4	4	71062667	71572087	1	protein_coding	solute carrier family 4 member 4
381	ENSG00000139329	428.547	0.733475	0.104404	5.32499e-14	2.49936e-12	4060	LUM	12	91102629	91111494	-1	protein_coding	lumican
382	ENSG00000143624	4361.59	0.452082	0.0644942	5.91923e-14	2.77095e-12	65123	INTS3	1	153728050	153774808	1	protein_coding	integrator complex subunit 3
383	ENSG00000071564	2161.29	0.404431	0.0570537	5.94678e-14	2.77652e-12	6929	TCF3	19	1609290	1652615	-1	protein_coding	transcription factor 3
384	ENSG00000106245	2520.37	-0.421482	0.05977	6.2053e-14	2.88962e-12	8896	BUD31	7	99408641	99419616	1	protein_coding	BUD31 homolog
385	ENSG00000175793	3691.91	-0.527147	0.0760796	6.41811e-14	2.98089e-12	2810	SFN	1	26863149	26864456	1	protein_coding	stratifin
386	ENSG00000127129	105.654	-1.25775	0.185904	6.97698e-14	3.232e-12	1907	EDN2	1	41478775	41484683	-1	protein_coding	endothelin 2
387	ENSG00000277443	5584.38	0.484808	0.0698557	7.33491e-14	3.38896e-12	4082	MARCKS	6	113857345	113863475	1	protein_coding	myristoylated alanine rich protein kinase C substrate
388	ENSG00000198890	1012.3	0.518263	0.0750146	7.63146e-14	3.51682e-12	55170	PRMT6	1	107056674	107067636	1	protein_coding	protein arginine methyltransferase 6
389	ENSG00000188986	1855.21	-0.521724	0.0755593	7.74965e-14	3.55283e-12	25920	NELFB	9	137255327	137273542	1	protein_coding	negative elongation factor complex member B
390	ENSG00000182718	181.205	1.2612	0.186978	7.74157e-14	3.55283e-12	302	ANXA2	15	60347134	60402883	-1	protein_coding	annexin A2
391	ENSG00000113407	4051.61	-0.335796	0.0467649	8.20947e-14	3.75393e-12	6897	TARS1	5	33440696	33468091	1	protein_coding	threonyl-tRNA synthetase 1
392	ENSG00000175745	3213.21	-0.446597	0.0641662	8.94034e-14	4.07762e-12	7025	NR2F1	5	93583222	93594611	1	protein_coding	nuclear receptor subfamily 2 group F member 1
393	ENSG00000135862	12559.8	0.367039	0.0516625	9.03716e-14	4.11121e-12	3915	LAMC1	1	183023420	183145592	1	protein_coding	laminin subunit gamma 1
394	ENSG00000016391	2026.28	-0.400267	0.0569014	9.30752e-14	4.22338e-12	55349	CHDH	3	53812335	53846419	-1	protein_coding	choline dehydrogenase
395	ENSG00000138028	989.532	0.562588	0.0819573	9.55314e-14	4.32377e-12	10669	CGREF1	2	27098889	27119128	-1	protein_coding	cell growth regulator with EF-hand domain 1
396	ENSG00000089050	816.361	0.529754	0.0771303	9.77283e-14	4.41195e-12	10741	RBBP9	20	18486540	18497225	-1	protein_coding	RB binding protein 9, serine hydrolase
397	ENSG00000131016	2092.07	1.34345	0.204076	9.85555e-14	4.438e-12	9590	AKAP12	6	151239967	151358559	1	protein_coding	A-kinase anchoring protein 12
398	ENSG00000065882	1446.71	0.503022	0.0731871	1.05371e-13	4.72095e-12	23216	TBC1D1	4	37891084	38139175	1	protein_coding	TBC1 domain family member 1
399	ENSG00000172818	149.395	-1.02868	0.147934	1.05321e-13	4.72095e-12	5017	OVOL1	11	65787063	65797214	1	protein_coding	ovo like transcriptional repressor 1
400	ENSG00000141012	264.319	-0.792536	0.114126	1.17827e-13	5.2657e-12	2588	GALNS	16	88813734	88856970	-1	protein_coding	galactosamine (N-acetyl)-6-sulfatase
401	ENSG00000115255	216.872	-1.09462	0.158949	1.18518e-13	5.28327e-12	92840	REEP6	19	1491166	1497927	1	protein_coding	receptor accessory protein 6
402	ENSG00000164048	443.439	0.642806	0.093783	1.20016e-13	5.33667e-12	51385	ZNF589	3	48241100	48299253	1	protein_coding	zinc finger protein 589
403	ENSG00000196670	6269.5	0.352351	0.0496772	1.22081e-13	5.41489e-12	643836	ZFP62	5	180847611	180861285	-1	protein_coding	ZFP62 zinc finger protein
404	ENSG00000198231	2505.31	0.421696	0.0606939	1.30149e-13	5.75837e-12	11325	DDX42	17	63773603	63819317	1	protein_coding	DEAD-box helicase 42
405	ENSG00000111911	1390.65	-0.388736	0.0555383	1.40593e-13	6.20497e-12	135114	HINT3	6	125956770	125980244	1	protein_coding	histidine triad nucleotide binding protein 3
406	ENSG00000112972	9379.47	0.451106	0.0654972	1.42786e-13	6.28614e-12	3157	HMGCS1	5	43287470	43313512	-1	protein_coding	3-hydroxy-3-methylglutaryl-CoA synthase 1
407	ENSG00000291006	637.668	0.580927	0.0853762	1.46183e-13	6.41975e-12	NA	NA	NA	NA	NA	NA	NA	NA
408	ENSG00000196850	1837.54	-0.375099	0.0534404	1.48728e-13	6.51538e-12	160760	PPTC7	12	110533245	110583318	-1	protein_coding	protein phosphatase targeting COQ7
409	ENSG00000102096	460.528	-0.740602	0.10764	1.50539e-13	6.57846e-12	11040	PIM2	X	48913182	48919024	-1	protein_coding	Pim-2 proto-oncogene, serine/threonine kinase
410	ENSG00000173581	443.303	-0.623316	0.0915688	1.56046e-13	6.80236e-12	29903	CCDC106	19	55641062	55653161	1	protein_coding	coiled-coil domain containing 106
411	ENSG00000116560	13045.5	0.27538	0.0382747	1.63068e-13	7.09105e-12	6421	SFPQ	1	35176378	35193145	-1	protein_coding	splicing factor proline and glutamine rich
412	ENSG00000111269	1868.21	0.422451	0.061142	1.69497e-13	7.35262e-12	1389	CREBL2	12	12611827	12645108	1	protein_coding	cAMP responsive element binding protein like 2
413	ENSG00000005486	2420.78	-0.603032	0.0891546	1.99797e-13	8.64583e-12	57414	RHBDD2	7	75842602	75888926	1	protein_coding	rhomboid domain containing 2
414	ENSG00000072778	7564.71	0.322831	0.0455955	2.04042e-13	8.7867e-12	37	ACADVL	17	7217125	7225266	1	protein_coding	acyl-CoA dehydrogenase very long chain
415	ENSG00000074219	2251.88	0.393234	0.0566748	2.03628e-13	8.7867e-12	8463	TEAD2	19	49340595	49362457	-1	protein_coding	TEA domain transcription factor 2
416	ENSG00000266074	3007.8	-0.418347	0.0608951	2.35649e-13	1.01232e-11	57597	BAHCC1	17	81395457	81466332	1	protein_coding	BAH domain and coiled-coil containing 1
417	ENSG00000104419	1351.42	0.663005	0.097985	2.37019e-13	1.01575e-11	10397	NDRG1	8	133237175	133302022	-1	protein_coding	N-myc downstream regulated 1
418	ENSG00000066117	2254.92	0.350591	0.0500828	2.43518e-13	1.04109e-11	6602	SMARCD1	12	50085200	50100707	1	protein_coding	SWI/SNF related, matrix associated, actin dependent regulator of chromatin, subfamily d, member 1
419	ENSG00000136026	6157.42	0.309493	0.0437143	2.45549e-13	1.04724e-11	10970	CKAP4	12	106237881	106304279	-1	protein_coding	cytoskeleton associated protein 4
420	ENSG00000036257	2393.18	-0.332803	0.0473184	2.4867e-13	1.05801e-11	8452	CUL3	2	224470150	224585397	-1	protein_coding	cullin 3
421	ENSG00000073756	662.376	0.854337	0.124585	2.4986e-13	1.06053e-11	5743	PTGS2	1	186671791	186680922	-1	protein_coding	prostaglandin-endoperoxide synthase 2
422	ENSG00000181458	118.677	-1.09163	0.161045	2.51004e-13	1.06284e-11	55076	TMEM45A	3	100492619	100577444	1	protein_coding	transmembrane protein 45A
423	ENSG00000248927	93.0709	1.29241	0.198659	2.76621e-13	1.16853e-11	NA		5	120781218	120790778	1	lncRNA	novel transcript
424	ENSG00000181444	485.526	-0.737554	0.108693	2.8401e-13	1.19689e-11	168544	ZNF467	7	149764182	149773588	-1	protein_coding	zinc finger protein 467
425	ENSG00000163346	1507.89	0.618371	0.0922783	3.18317e-13	1.33829e-11	57326	PBXIP1	1	154944076	154956123	-1	protein_coding	PBX homeobox interacting protein 1
426	ENSG00000163814	615.259	-0.628394	0.0937232	3.19454e-13	1.33989e-11	64866	CDCP1	3	45082277	45146422	-1	protein_coding	CUB domain containing protein 1
427	ENSG00000169221	1793.9	0.501023	0.0747137	3.41693e-13	1.42979e-11	26000	TBC1D10B	16	30357102	30370494	-1	protein_coding	TBC1 domain family member 10B
428	ENSG00000167702	2638.82	-0.578699	0.0867667	3.68726e-13	1.53928e-11	90990	KIFC2	8	144466043	144474202	1	protein_coding	kinesin family member C2
429	ENSG00000164904	1852.93	0.431395	0.0636063	3.70781e-13	1.54422e-11	501	ALDH7A1	5	126531200	126595362	-1	protein_coding	aldehyde dehydrogenase 7 family member A1
430	ENSG00000135097	1214.96	-0.408803	0.0599216	3.72639e-13	1.54833e-11	4440	MSI1	12	120341330	120369164	-1	protein_coding	musashi RNA binding protein 1
431	ENSG00000078668	3703.05	-0.312631	0.0445635	3.73919e-13	1.55001e-11	7419	VDAC3	8	42391624	42405937	1	protein_coding	voltage dependent anion channel 3
432	ENSG00000164949	173.65	1.20131	0.182831	4.32815e-13	1.78998e-11	2669	GEM	8	94249253	94262350	-1	protein_coding	GTP binding protein overexpressed in skeletal muscle
433	ENSG00000151715	235.322	-1.08694	0.162224	4.34903e-13	1.79443e-11	120224	TMEM45B	11	129815848	129860003	1	protein_coding	transmembrane protein 45B
434	ENSG00000100239	1516.48	0.418519	0.0617429	4.45847e-13	1.83532e-11	9701	PPP6R2	22	50343304	50445090	1	protein_coding	protein phosphatase 6 regulatory subunit 2
435	ENSG00000170899	1212.22	0.565006	0.085113	4.55018e-13	1.86873e-11	2941	GSTA4	6	52977948	52995304	-1	protein_coding	glutathione S-transferase alpha 4
436	ENSG00000132879	312.277	-0.786598	0.116735	4.70104e-13	1.92623e-11	93611	FBXO44	1	11654375	11663327	1	protein_coding	F-box protein 44
437	ENSG00000148344	525.473	-0.633468	0.0953267	4.85645e-13	1.98533e-11	9536	PTGES	9	129738331	129753042	-1	protein_coding	prostaglandin E synthase
438	ENSG00000134531	128.95	1.23893	0.190959	5.24178e-13	2.13792e-11	2012	EMP1	12	13196723	13219941	1	protein_coding	epithelial membrane protein 1
439	ENSG00000057757	1058.85	0.459749	0.0688143	5.52201e-13	2.24705e-11	57095	PITHD1	1	23778418	23788232	1	protein_coding	PITH domain containing 1
440	ENSG00000131100	2115.43	-0.449079	0.0671021	5.67037e-13	2.30214e-11	529	ATP6V1E1	22	17592136	17628749	-1	protein_coding	ATPase H+ transporting V1 subunit E1
441	ENSG00000104081	1964.74	-0.610605	0.0923811	5.80351e-13	2.35082e-11	90427	BMF	15	40087890	40108892	-1	protein_coding	Bcl2 modifying factor
442	ENSG00000105289	191.259	-0.884645	0.131364	5.93071e-13	2.39687e-11	27134	TJP3	19	3708362	3750813	1	protein_coding	tight junction protein 3
443	ENSG00000168827	2998.4	-0.356685	0.0519862	5.95301e-13	2.40041e-11	85476	GFM1	3	158644527	158695581	1	protein_coding	G elongation factor mitochondrial 1
444	ENSG00000185215	335.599	-0.7776	0.116256	6.35196e-13	2.55548e-11	7127	TNFAIP2	14	103121476	103137439	1	protein_coding	TNF alpha induced protein 2
445	ENSG00000004864	1559.71	0.423918	0.0631551	6.58189e-13	2.64199e-11	10165	SLC25A13	7	96120220	96322147	-1	protein_coding	solute carrier family 25 member 13
446	ENSG00000109775	452.217	0.655951	0.0992458	6.66838e-13	2.67066e-11	55325	UFSP2	4	185399537	185425979	-1	protein_coding	UFM1 specific peptidase 2
447	ENSG00000147471	1130.88	-0.447176	0.0670304	6.69142e-13	2.67386e-11	11212	PLPBP	8	37762595	37779768	1	protein_coding	pyridoxal phosphate binding protein
448	ENSG00000197147	777.299	-0.541538	0.0823638	7.1765e-13	2.86125e-11	23507	LRRC8B	1	89524829	89597861	1	protein_coding	leucine rich repeat containing 8 VRAC subunit B
449	ENSG00000136802	5500.75	-0.372286	0.0547612	7.34466e-13	2.92173e-11	56262	LRRC8A	9	128882133	128918039	1	protein_coding	leucine rich repeat containing 8 VRAC subunit A
450	ENSG00000129757	348.05	-0.966021	0.14434	7.41841e-13	2.94446e-11	1028	CDKN1C	11	2883213	2885775	-1	protein_coding	cyclin dependent kinase inhibitor 1C
451	ENSG00000104687	7752.1	-0.305628	0.0440915	7.43899e-13	2.94604e-11	2936	GSR	8	30678066	30727846	-1	protein_coding	glutathione-disulfide reductase
452	ENSG00000233223	371.244	0.71772	0.108271	7.49541e-13	2.96177e-11	100996842		17	7581964	7584098	-1	lncRNA	novel transcript, antisense to MPDU1 and CD68
453	ENSG00000173442	1550.31	-0.490127	0.0743021	7.71735e-13	3.04269e-11	254102	EHBP1L1	11	65576046	65592650	1	protein_coding	EH domain binding protein 1 like 1
454	ENSG00000197579	1265.39	0.474286	0.0718417	8.35303e-13	3.28602e-11	10210	TOPORS	9	32540544	32552586	-1	protein_coding	TOP1 binding arginine/serine rich protein, E3 ubiquitin ligase
455	ENSG00000267750	405.942	-0.613009	0.0936787	9.07034e-13	3.56031e-11	NA	RUNDC3A-AS1	17	44299574	44315315	-1	lncRNA	RUNDC3A antisense RNA 1
456	ENSG00000187193	246.273	-0.856412	0.12868	9.69457e-13	3.79693e-11	4501	MT1X	16	56682470	56684196	1	protein_coding	metallothionein 1X
457	ENSG00000124207	7143.71	0.334662	0.0489567	9.7691e-13	3.8177e-11	1434	CSE1L	20	49046246	49096960	1	protein_coding	chromosome segregation 1 like
458	ENSG00000149743	648.06	-0.564682	0.0866218	1.01713e-12	3.96613e-11	83707	TRPT1	11	64223799	64226254	-1	protein_coding	tRNA phosphotransferase 1
459	ENSG00000109606	6078.59	-0.343266	0.0504305	1.05741e-12	4.11416e-11	1665	DHX15	4	24517441	24584554	-1	protein_coding	DEAH-box helicase 15
460	ENSG00000100554	889.972	-0.50136	0.0767189	1.09172e-12	4.23838e-11	51382	ATP6V1D	14	67294371	67360265	-1	protein_coding	ATPase H+ transporting V1 subunit D
461	ENSG00000087502	2464.53	0.431605	0.0651754	1.11187e-12	4.29778e-11	51290	ERGIC2	12	29337352	29381189	-1	protein_coding	ERGIC and golgi 2
462	ENSG00000137822	1278.17	-0.500313	0.076577	1.10971e-12	4.29778e-11	27229	TUBGCP4	15	43369221	43409771	1	protein_coding	tubulin gamma complex associated protein 4
463	ENSG00000138814	18901	-0.322434	0.0471759	1.16963e-12	4.5112e-11	5530	PPP3CA	4	101023409	101348278	-1	protein_coding	protein phosphatase 3 catalytic subunit alpha
464	ENSG00000221869	1337.78	0.576318	0.0887472	1.20147e-12	4.62398e-11	1052	CEBPD	8	47736913	47738164	-1	protein_coding	CCAAT enhancer binding protein delta
465	ENSG00000085721	2172.98	-0.440354	0.0668359	1.2645e-12	4.85602e-11	54700	RRN3	16	15060033	15094311	-1	protein_coding	RRN3 homolog, RNA polymerase I transcription factor
466	ENSG00000274070	1382.54	0.499933	0.0767526	1.27105e-12	4.87061e-11	729438	CASTOR2	7	74964705	75031528	1	protein_coding	cytosolic arginine sensor for mTORC1 subunit 2
467	ENSG00000116237	2822.51	0.33037	0.0485771	1.32348e-12	5.06062e-11	23463	ICMT	1	6221193	6235972	-1	protein_coding	isoprenylcysteine carboxyl methyltransferase
468	ENSG00000100441	1203.45	0.470973	0.0721011	1.37463e-12	5.24487e-11	23351	KHNYN	14	24429286	24441843	1	protein_coding	KH and NYN domain containing
469	ENSG00000141736	2703.67	-0.427797	0.064858	1.39036e-12	5.29352e-11	2064	ERBB2	17	39687914	39730426	1	protein_coding	erb-b2 receptor tyrosine kinase 2
470	ENSG00000126878	2298.2	-0.37349	0.0557827	1.46727e-12	5.57439e-11	83543	AIF1L	9	131096476	131123152	1	protein_coding	allograft inflammatory factor 1 like
471	ENSG00000188153	1251.93	0.432281	0.0657568	1.52979e-12	5.79946e-11	1287	COL4A5	X	108439838	108697545	1	protein_coding	collagen type IV alpha 5 chain
472	ENSG00000170275	4072.85	0.290468	0.0424486	1.68421e-12	6.37127e-11	10491	CRTAP	3	33114014	33147773	1	protein_coding	cartilage associated protein
473	ENSG00000162736	3374.19	0.377826	0.0567849	1.83338e-12	6.92082e-11	23385	NCSTN	1	160343316	160358952	1	protein_coding	nicastrin
474	ENSG00000166803	676.296	0.652037	0.10104	1.84491e-12	6.94955e-11	9768	PCLAF	15	64364304	64387687	-1	protein_coding	PCNA clamp associated factor
475	ENSG00000118762	805.706	0.538191	0.0836713	1.87656e-12	7.05381e-11	5311	PKD2	4	88007635	88077777	1	protein_coding	polycystin 2, transient receptor potential cation channel
476	ENSG00000100883	2475.52	-0.363865	0.054478	1.88631e-12	7.07011e-11	6729	SRP54	14	34981957	35029686	1	protein_coding	signal recognition particle 54
477	ENSG00000140284	176.018	-0.895533	0.136542	1.88887e-12	7.07011e-11	11001	SLC27A2	15	50182196	50236385	1	protein_coding	solute carrier family 27 member 2
478	ENSG00000156973	429.636	-0.696875	0.10774	1.98108e-12	7.39963e-11	5147	PDE6D	2	231732433	231786272	-1	protein_coding	phosphodiesterase 6D
479	ENSG00000173334	1454.42	-0.486256	0.075291	2.00341e-12	7.46732e-11	10221	TRIB1	8	125430358	125438403	1	protein_coding	tribbles pseudokinase 1
480	ENSG00000102996	1521.97	-0.536127	0.0836248	2.16832e-12	8.06505e-11	4324	MMP15	16	58025754	58046901	1	protein_coding	matrix metallopeptidase 15
481	ENSG00000196428	1577.41	0.411979	0.0628343	2.20845e-12	8.16733e-11	9819	TSC22D2	3	150408298	150466422	1	protein_coding	TSC22 domain family member 2
482	ENSG00000148488	76.5865	-1.23723	0.197539	2.20963e-12	8.16733e-11	338596	ST8SIA6	10	17315421	17454595	-1	protein_coding	ST8 alpha-N-acetyl-neuraminide alpha-2,8-sialyltransferase 6
483	ENSG00000156374	419.384	0.702244	0.108788	2.20144e-12	8.16733e-11	84108	PCGF6	10	103302796	103351144	-1	protein_coding	polycomb group ring finger 6
484	ENSG00000065485	1423.68	0.467863	0.0724349	2.3003e-12	8.48483e-11	10954	PDIA5	3	123067025	123225227	1	protein_coding	protein disulfide isomerase family A member 5
485	ENSG00000084463	3680.73	0.297978	0.0439388	2.34298e-12	8.6243e-11	51729	WBP11	12	14784582	14803486	-1	protein_coding	WW domain binding protein 11
486	ENSG00000117480	523.596	-0.570009	0.0892658	2.45481e-12	9.01722e-11	2166	FAAH	1	46394317	46413848	1	protein_coding	fatty acid amide hydrolase
487	ENSG00000198856	2367.82	0.399948	0.0609371	2.47727e-12	9.08092e-11	58505	OSTC	4	108650585	108667820	1	protein_coding	oligosaccharyltransferase complex non-catalytic subunit
488	ENSG00000269893	1475.73	0.600755	0.0941418	2.58161e-12	9.44391e-11	NA	SNHG8	4	118278705	118285316	1	lncRNA	small nucleolar RNA host gene 8
489	ENSG00000010292	8108.13	0.386751	0.0587515	2.60795e-12	9.52063e-11	9918	NCAPD2	12	6493356	6531955	1	protein_coding	non-SMC condensin I complex subunit D2
490	ENSG00000165905	213.079	-0.78975	0.121933	2.64322e-12	9.62959e-11	120071	LARGE2	11	45921621	45929096	1	protein_coding	LARGE xylosyl- and glucuronyltransferase 2
491	ENSG00000177879	1405.81	0.42685	0.065659	2.66206e-12	9.67834e-11	1176	AP3S1	5	115841592	115914081	1	protein_coding	adaptor related protein complex 3 subunit sigma 1
492	ENSG00000176387	440.887	-0.865682	0.133189	2.70058e-12	9.79828e-11	3291	HSD11B2	16	67430652	67437553	1	protein_coding	hydroxysteroid 11-beta dehydrogenase 2
493	ENSG00000145860	843.406	0.539199	0.0845998	2.75522e-12	9.97614e-11	153830	RNF145	5	159157409	159210053	-1	protein_coding	ring finger protein 145
494	ENSG00000198763	53216.4	-0.503725	0.078808	2.79645e-12	1.01048e-10	4536	MT-ND2	MT	4470	5511	1	protein_coding	mitochondrially encoded NADH:ubiquinone oxidoreductase core subunit 2
495	ENSG00000225339	170.265	1.06496	0.1659	3.02604e-12	1.09122e-10	NA		6	34248535	34286768	1	lncRNA	novel transcript, antisense to C6orf1
496	ENSG00000231711	238.531	0.935299	0.144304	3.05889e-12	1.10083e-10	NA	LINC00899	22	46039907	46044853	-1	lncRNA	long intergenic non-protein coding RNA 899
497	ENSG00000112796	257.553	0.78965	0.122385	3.09656e-12	1.11213e-10	59084	ENPP5	6	46159185	46170980	-1	protein_coding	ectonucleotide pyrophosphatase/phosphodiesterase family member 5
498	ENSG00000154978	638.193	0.546348	0.0860347	3.16003e-12	1.13263e-10	81552	VOPP1	7	55436056	55572988	-1	protein_coding	VOPP1 WW domain binding protein
499	ENSG00000125398	2607.44	0.45396	0.0706251	3.22014e-12	1.15185e-10	6662	SOX9	17	72121020	72126416	1	protein_coding	SRY-box transcription factor 9
500	ENSG00000090104	138.177	1.25761	0.204107	3.41493e-12	1.21907e-10	5996	RGS1	1	192575763	192580024	1	protein_coding	regulator of G protein signaling 1
501	ENSG00000102981	74.097	-1.32637	0.219443	3.56684e-12	1.27074e-10	50855	PARD6A	16	67660946	67662774	1	protein_coding	par-6 family cell polarity regulator alpha
502	ENSG00000179082	125.25	-1.13391	0.179323	3.59608e-12	1.27859e-10	NA	LINC02913	9	129321016	129324905	1	lncRNA	long intergenic non-protein coding RNA 2913
503	ENSG00000103494	428.24	-0.679695	0.106806	3.63568e-12	1.28968e-10	23322	RPGRIP1L	16	53598153	53703938	-1	protein_coding	RPGRIP1 like
504	ENSG00000262877	431.735	-0.713263	0.111731	3.6418e-12	1.28968e-10	NA		17	81388126	81390319	-1	lncRNA	novel transcript
505	ENSG00000178531	2077.81	-0.46193	0.0722474	3.73788e-12	1.32107e-10	404217	CTXN1	19	7924491	7926135	-1	protein_coding	cortexin 1
506	ENSG00000169814	954.086	0.46092	0.0721314	3.86619e-12	1.3637e-10	686	BTD	3	15601341	15722311	1	protein_coding	biotinidase
507	ENSG00000171680	557.241	-0.566632	0.0897323	3.89771e-12	1.37209e-10	57449	PLEKHG5	1	6467122	6520074	-1	protein_coding	pleckstrin homology and RhoGEF domain containing G5
508	ENSG00000116285	5614	0.379205	0.0580425	4.04966e-12	1.42275e-10	54206	ERRFI1	1	8004404	8026309	-1	protein_coding	ERBB receptor feedback inhibitor 1
509	ENSG00000149485	5695.47	0.372834	0.0569566	4.07619e-12	1.42642e-10	3992	FADS1	11	61799627	61829318	-1	protein_coding	fatty acid desaturase 1
510	ENSG00000111319	143.775	-1.014	0.158243	4.0693e-12	1.42642e-10	6337	SCNN1A	12	6346843	6377730	-1	protein_coding	sodium channel epithelial 1 subunit alpha
511	ENSG00000157483	706.198	-0.49172	0.0775017	4.09078e-12	1.42871e-10	4643	MYO1E	15	59132434	59372871	-1	protein_coding	myosin IE
512	ENSG00000185896	4201.41	-0.356131	0.0541409	4.19059e-12	1.4607e-10	3916	LAMP1	13	113297239	113323672	1	protein_coding	lysosomal associated membrane protein 1
513	ENSG00000170035	6181.72	0.39998	0.0617515	4.40168e-12	1.53127e-10	10477	UBE2E3	2	180967248	181076585	1	protein_coding	ubiquitin conjugating enzyme E2 E3
514	ENSG00000008311	680.978	0.576262	0.0916565	4.65063e-12	1.61471e-10	10157	AASS	7	122064583	122144308	-1	protein_coding	aminoadipate-semialdehyde synthase
515	ENSG00000162069	305.816	-0.742482	0.11708	5.32148e-12	1.84402e-10	146439	BICDL2	16	3027682	3036944	-1	protein_coding	BICD family like cargo adaptor 2
516	ENSG00000198830	23513.4	0.314511	0.0474501	5.37917e-12	1.86038e-10	3151	HMGN2	1	26472440	26476642	1	protein_coding	high mobility group nucleosomal binding domain 2
517	ENSG00000181938	2721.46	-0.340664	0.0518376	5.45907e-12	1.88433e-10	64785	GINS3	16	58295080	58406147	1	protein_coding	GINS complex subunit 3
518	ENSG00000170571	1126.29	0.470138	0.0743502	5.51915e-12	1.90138e-10	133418	EMB	5	50396192	50443248	-1	protein_coding	embigin
519	ENSG00000129946	170.324	-0.946084	0.148239	5.65885e-12	1.94572e-10	25759	SHC2	19	416589	461033	-1	protein_coding	SHC adaptor protein 2
520	ENSG00000105520	1003.39	-0.506187	0.0807127	6.05709e-12	2.07863e-10	64748	PLPPR2	19	11355386	11365698	1	protein_coding	phospholipid phosphatase related 2
521	ENSG00000082213	1196.35	-0.410437	0.0640845	6.19189e-12	2.12078e-10	55322	C5orf22	5	31532287	31555053	1	protein_coding	chromosome 5 open reading frame 22
522	ENSG00000143537	8909.09	0.407502	0.0635875	6.27113e-12	2.14379e-10	8751	ADAM15	1	155050566	155062775	1	protein_coding	ADAM metallopeptidase domain 15
523	ENSG00000136738	658.302	-0.528181	0.0845932	6.60304e-12	2.2529e-10	8027	STAM	10	17644151	17716824	1	protein_coding	signal transducing adaptor molecule
524	ENSG00000185187	382.783	-0.671212	0.107431	7.37119e-12	2.51017e-10	59307	SIGIRR	11	405716	417455	-1	protein_coding	single Ig and TIR domain containing
525	ENSG00000130821	3082.21	0.352932	0.0543154	7.49351e-12	2.54693e-10	6535	SLC6A8	X	153687926	153696588	1	protein_coding	solute carrier family 6 member 8
526	ENSG00000172238	269.901	1.10183	0.176672	7.61574e-12	2.58353e-10	474	ATOH1	4	93828753	93830964	1	protein_coding	atonal bHLH transcription factor 1
527	ENSG00000100311	298.621	-0.714198	0.11402	7.81777e-12	2.647e-10	5155	PDGFB	22	39223359	39244982	-1	protein_coding	platelet derived growth factor subunit B
528	ENSG00000104518	388.383	0.684786	0.109731	8.10007e-12	2.73216e-10	79792	GSDMD	8	143553207	143563062	1	protein_coding	gasdermin D
529	ENSG00000267757	202.057	0.97874	0.154989	8.08494e-12	2.73216e-10	100287177	EML2-AS1	19	45641494	45642840	1	lncRNA	EML2 antisense RNA 1
530	ENSG00000196227	185.312	0.885822	0.140009	8.18359e-12	2.75509e-10	63939	FAM217B	20	59933764	59948680	1	protein_coding	family with sequence similarity 217 member B
531	ENSG00000115364	1842.37	-0.3528	0.0544379	8.40659e-12	2.82481e-10	9801	MRPL19	2	75646783	75690851	1	protein_coding	mitochondrial ribosomal protein L19
532	ENSG00000143797	2143.98	0.503131	0.0808789	8.53468e-12	2.86243e-10	129642	MBOAT2	2	8852690	9003709	-1	protein_coding	membrane bound O-acyltransferase domain containing 2
533	ENSG00000108788	1838.96	-0.391129	0.0611775	8.6454e-12	2.88864e-10	6945	MLX	17	42567072	42573239	1	protein_coding	MAX dimerization protein MLX
534	ENSG00000181666	790.472	0.492545	0.0790788	8.64282e-12	2.88864e-10	284459	ZNF875	19	37312837	37369365	1	protein_coding	zinc finger protein 875
535	ENSG00000198039	693.887	0.544408	0.0879384	8.88142e-12	2.96192e-10	10793	ZNF273	7	64870172	64930981	1	protein_coding	zinc finger protein 273
536	ENSG00000138448	2817.51	0.402527	0.0632975	9.2501e-12	3.07909e-10	3685	ITGAV	2	186590056	186680901	1	protein_coding	integrin subunit alpha V
537	ENSG00000166477	1157.21	-0.411178	0.0648561	9.37193e-12	3.1138e-10	123169	LEO1	15	51938025	51971778	-1	protein_coding	LEO1 homolog, Paf1/RNA polymerase II complex component
538	ENSG00000164116	539.688	0.605769	0.0980442	9.55861e-12	3.16989e-10	2982	GUCY1A1	4	155666726	155737059	1	protein_coding	guanylate cyclase 1 soluble subunit alpha 1
539	ENSG00000135842	1401.3	0.597052	0.0967345	9.83719e-12	3.25618e-10	116496	NIBAN1	1	184790724	184974508	-1	protein_coding	niban apoptosis regulator 1
540	ENSG00000136111	1352.16	0.488755	0.0786946	9.93018e-12	3.28084e-10	9882	TBC1D4	13	75283503	75482169	-1	protein_coding	TBC1 domain family member 4
541	ENSG00000119471	1162.66	0.457459	0.0732015	9.98853e-12	3.29399e-10	84263	HSDL2	9	112380080	112472405	1	protein_coding	hydroxysteroid dehydrogenase like 2
542	ENSG00000177406	163.245	0.93905	0.149423	1.04691e-11	3.44608e-10	100049716	NINJ2-AS1	12	630858	664196	1	lncRNA	NINJ2 antisense RNA 1
543	ENSG00000131844	7512.37	0.331576	0.0511027	1.08295e-11	3.5515e-10	64087	MCCC2	5	71579531	71658706	1	protein_coding	methylcrotonyl-CoA carboxylase subunit 2
544	ENSG00000187244	1607.08	-0.487894	0.078714	1.0819e-11	3.5515e-10	4059	BCAM	19	44809071	44821421	1	protein_coding	basal cell adhesion molecule (Lutheran blood group)
545	ENSG00000169604	662.841	0.626523	0.101647	1.09366e-11	3.58001e-10	84168	ANTXR1	2	69013176	69249327	1	protein_coding	ANTXR cell adhesion molecule 1
546	ENSG00000198252	1099.06	0.407227	0.0644012	1.09891e-11	3.59057e-10	6815	STYX	14	52730166	52774989	1	protein_coding	serine/threonine/tyrosine interacting protein
547	ENSG00000101608	3871.55	-0.337017	0.0520838	1.12775e-11	3.67803e-10	10627	MYL12A	18	3247481	3256236	1	protein_coding	myosin light chain 12A
548	ENSG00000187109	22691.9	0.351863	0.0546892	1.16141e-11	3.78085e-10	4673	NAP1L1	12	76036585	76084735	-1	protein_coding	nucleosome assembly protein 1 like 1
549	ENSG00000197124	419.943	0.613433	0.0998484	1.2064e-11	3.91323e-10	91120	ZNF682	19	19997058	20039505	-1	protein_coding	zinc finger protein 682
550	ENSG00000131408	1571.02	0.53126	0.0864129	1.20648e-11	3.91323e-10	7376	NR1H2	19	50329653	50383388	1	protein_coding	nuclear receptor subfamily 1 group H member 2
551	ENSG00000090316	1758.29	-0.430528	0.0688006	1.25899e-11	4.07608e-10	10296	MAEA	4	1289887	1340147	1	protein_coding	macrophage erythroblast attacher, E3 ubiquitin ligase
552	ENSG00000101596	4358.82	0.399324	0.0632936	1.33866e-11	4.32614e-10	23347	SMCHD1	18	2655726	2805017	1	protein_coding	structural maintenance of chromosomes flexible hinge domain containing 1
553	ENSG00000182809	1069.72	-0.511621	0.0832967	1.35083e-11	4.35752e-10	1397	CRIP2	14	105472962	105480162	1	protein_coding	cysteine rich protein 2
554	ENSG00000235257	227.532	0.813809	0.130707	1.36722e-11	4.40239e-10	101928153	ITGA9-AS1	3	37693655	37861802	-1	lncRNA	ITGA9 antisense RNA 1
555	ENSG00000160959	2110.05	-0.394587	0.0625112	1.39835e-11	4.49449e-10	9684	LRRC14	8	144517992	144525172	1	protein_coding	leucine rich repeat containing 14
556	ENSG00000143458	1307.78	0.525551	0.0858772	1.46936e-11	4.71416e-10	126626	GABPB2	1	151070578	151125542	1	protein_coding	GA binding protein transcription factor subunit beta 2
557	ENSG00000188112	319.139	-0.699974	0.11378	1.4872e-11	4.76281e-10	647024	C6orf132	6	42101119	42142620	-1	protein_coding	chromosome 6 open reading frame 132
558	ENSG00000132613	1783.82	0.453927	0.0733319	1.51197e-11	4.83339e-10	92154	MTSS2	16	70661204	70686053	-1	protein_coding	MTSS I-BAR domain containing 2
559	ENSG00000164733	1655.32	-0.467921	0.0759667	1.61522e-11	5.15418e-10	1508	CTSB	8	11842524	11869533	-1	protein_coding	cathepsin B
560	ENSG00000117758	891.579	0.487305	0.07946	1.65017e-11	5.25626e-10	23673	STX12	1	27773219	27824443	1	protein_coding	syntaxin 12
561	ENSG00000180398	1879.48	0.3686	0.0581441	1.69117e-11	5.3772e-10	90411	MCFD2	2	46901870	46941855	-1	protein_coding	multiple coagulation factor deficiency 2, ER cargo receptor complex subunit
562	ENSG00000067048	1880.84	0.430013	0.0692628	1.7369e-11	5.51272e-10	8653	DDX3Y	Y	12904108	12920478	1	protein_coding	DEAD-box helicase 3 Y-linked
563	ENSG00000106299	2341.68	-0.444609	0.0719908	1.81839e-11	5.7565e-10	8976	WASL	7	123681943	123749003	-1	protein_coding	WASP like actin nucleation promoting factor
564	ENSG00000136848	876.911	-0.477051	0.0778347	1.8202e-11	5.7565e-10	153090	DAB2IP	9	121567057	121785530	1	protein_coding	DAB2 interacting protein
565	ENSG00000164307	522.345	0.636445	0.104612	1.84376e-11	5.82062e-10	51752	ERAP1	5	96760810	96808100	-1	protein_coding	endoplasmic reticulum aminopeptidase 1
566	ENSG00000154162	428.044	0.687859	0.112723	1.93524e-11	6.0986e-10	1010	CDH12	5	21750673	22853344	-1	protein_coding	cadherin 12
567	ENSG00000168439	8054.76	-0.312834	0.0486046	1.97814e-11	6.22273e-10	10963	STIP1	11	64185272	64204543	1	protein_coding	stress induced phosphoprotein 1
568	ENSG00000121005	233.885	0.875796	0.141691	1.99188e-11	6.25484e-10	83690	CRISPLD1	8	74984505	75034558	1	protein_coding	cysteine rich secretory protein LCCL domain containing 1
569	ENSG00000122912	385.259	0.625351	0.103148	2.04625e-11	6.41424e-10	8034	SLC25A16	10	68477998	68527523	-1	protein_coding	solute carrier family 25 member 16
570	ENSG00000228649	203.487	0.896559	0.145181	2.0801e-11	6.49739e-10	109729180	SNHG26	7	22854126	22872952	1	lncRNA	small nucleolar RNA host gene 26
571	ENSG00000128335	208.38	0.887139	0.143665	2.07951e-11	6.49739e-10	23780	APOL2	22	36226209	36239954	-1	protein_coding	apolipoprotein L2
572	ENSG00000213759	150.615	2.24269	0.436477	2.16879e-11	6.7625e-10	10720	UGT2B11	4	69199951	69214748	-1	protein_coding	UDP glucuronosyltransferase family 2 member B11
573	ENSG00000163631	200.003	1.07229	0.17608	2.19168e-11	6.82188e-10	213	ALB	4	73397114	73421482	1	protein_coding	albumin
574	ENSG00000113638	466.817	0.579022	0.0959582	2.30524e-11	7.16281e-10	23548	TTC33	5	40512333	40755963	-1	protein_coding	tetratricopeptide repeat domain 33
575	ENSG00000135829	11094.5	-0.272629	0.0420303	2.34528e-11	7.27447e-10	1660	DHX9	1	182839347	182887982	1	protein_coding	DExH-box helicase 9
576	ENSG00000139180	530.623	-0.514299	0.0849906	2.3663e-11	7.32685e-10	4704	NDUFA9	12	4649095	4694317	1	protein_coding	NADH:ubiquinone oxidoreductase subunit A9
577	ENSG00000108443	1294.73	-0.410549	0.0662562	2.38188e-11	7.36225e-10	6198	RPS6KB1	17	59893046	59950574	1	protein_coding	ribosomal protein S6 kinase B1
578	ENSG00000145569	345.042	0.754865	0.123704	2.45334e-11	7.56994e-10	54491	OTULINL	5	14581792	14616180	1	protein_coding	OTU deubiquitinase with linear linkage specificity like
579	ENSG00000181104	103.313	1.09787	0.181764	2.53991e-11	7.82345e-10	2149	F2R	5	76716126	76735770	1	protein_coding	coagulation factor II thrombin receptor
580	ENSG00000094804	3372.12	0.36989	0.0589789	2.57364e-11	7.9136e-10	990	CDC6	17	40287879	40304657	1	protein_coding	cell division cycle 6
581	ENSG00000113742	1045.51	-0.503243	0.0832982	2.65803e-11	8.15896e-10	80315	CPEB4	5	173888349	173961980	1	protein_coding	cytoplasmic polyadenylation element binding protein 4
582	ENSG00000138777	2424.76	-0.366673	0.058487	2.73428e-11	8.37852e-10	27068	PPA2	4	105369077	105474067	-1	protein_coding	inorganic pyrophosphatase 2
583	ENSG00000162591	378.242	-0.795196	0.13034	2.79557e-11	8.55155e-10	1953	MEGF6	1	3487951	3611508	-1	protein_coding	multiple EGF like domains 6
584	ENSG00000125247	1441.21	0.37943	0.0608759	2.87985e-11	8.79421e-10	84899	TMTC4	13	100603625	100675093	-1	protein_coding	transmembrane O-mannosyltransferase targeting cadherins 4
585	ENSG00000120688	439.503	0.703371	0.116341	2.88536e-11	8.7959e-10	11193	WBP4	13	41061509	41084006	1	protein_coding	WW domain binding protein 4
586	ENSG00000110075	2052.68	-0.334278	0.0527979	2.91799e-11	8.88009e-10	55291	PPP6R3	11	68460731	68615334	1	protein_coding	protein phosphatase 6 regulatory subunit 3
587	ENSG00000126005	1198.05	0.476892	0.0789181	3.13497e-11	9.52409e-10	101410538	MMP24OS	20	35201745	35278131	-1	protein_coding	MMP24 opposite strand
588	ENSG00000157870	471.7	-0.632999	0.105649	3.22324e-11	9.77551e-10	127281	PRXL2B	1	2586491	2591469	1	protein_coding	peroxiredoxin like 2B
589	ENSG00000175155	214.413	-0.884038	0.145032	3.35091e-11	1.01454e-09	388403	YPEL2	17	59331655	59401729	1	protein_coding	yippee like 2
590	ENSG00000127328	825.03	-0.504502	0.0840513	3.36952e-11	1.01843e-09	117177	RAB3IP	12	69738860	69823204	1	protein_coding	RAB3A interacting protein
591	ENSG00000070770	1573.03	0.373992	0.0601638	3.45857e-11	1.04357e-09	1459	CSNK2A2	16	58157907	58198106	-1	protein_coding	casein kinase 2 alpha 2
592	ENSG00000182141	524.356	0.618109	0.103497	3.51333e-11	1.05829e-09	7562	ZNF708	19	21291160	21329425	-1	protein_coding	zinc finger protein 708
593	ENSG00000122952	2559.99	0.359162	0.0575189	3.577e-11	1.07565e-09	11130	ZWINT	10	56357227	56361273	-1	protein_coding	ZW10 interacting kinetochore protein
594	ENSG00000103591	1962.83	-0.3585	0.0574033	3.58769e-11	1.07704e-09	79719	AAGAB	15	67200667	67255195	-1	protein_coding	alpha and gamma adaptin binding protein
595	ENSG00000121716	138.949	-1.00749	0.166446	3.61903e-11	1.08461e-09	29990	PILRB	7	100352176	100367831	1	protein_coding	paired immunoglobin like type 2 receptor beta
596	ENSG00000174871	138.682	-0.910613	0.14971	3.62847e-11	1.0856e-09	254263	CNIH2	11	66278175	66285301	1	protein_coding	cornichon family AMPA receptor auxiliary protein 2
597	ENSG00000196924	7242.36	-0.351054	0.056079	3.63472e-11	1.08564e-09	2316	FLNA	X	154348524	154374634	-1	protein_coding	filamin A
598	ENSG00000143971	538.179	0.545765	0.091561	3.74663e-11	1.11719e-09	54465	ETAA1	2	67397322	67412089	1	protein_coding	ETAA1 activator of ATR kinase
599	ENSG00000181218	686.805	-0.631005	0.105834	3.83475e-11	1.14155e-09	92815	H2AW	1	228434777	228457873	-1	protein_coding	H2A.W histone
600	ENSG00000178498	377.649	0.683655	0.114248	3.91754e-11	1.16424e-09	196403	DTX3	12	57604622	57609804	1	protein_coding	deltex E3 ubiquitin ligase 3
601	ENSG00000071553	4851.97	-0.316747	0.0501165	3.99777e-11	1.18609e-09	537	ATP6AP1	X	154428633	154436516	1	protein_coding	ATPase H+ transporting accessory protein 1
602	ENSG00000146701	12806.9	-0.293205	0.0460532	4.02569e-11	1.19238e-09	4191	MDH2	7	76048051	76067508	1	protein_coding	malate dehydrogenase 2
603	ENSG00000055118	177.237	-1.01072	0.167717	4.18633e-11	1.2379e-09	3757	KCNH2	7	150944961	150978321	-1	protein_coding	potassium voltage-gated channel subfamily H member 2
604	ENSG00000138035	2497.15	-0.338011	0.05396	4.2658e-11	1.25721e-09	87178	PNPT1	2	55634061	55693863	-1	protein_coding	polyribonucleotide nucleotidyltransferase 1
605	ENSG00000108578	1427.6	0.374549	0.0605851	4.26051e-11	1.25721e-09	642	BLMH	17	30248203	30292056	-1	protein_coding	bleomycin hydrolase
606	ENSG00000112078	2690.5	0.342688	0.0548547	4.44692e-11	1.30841e-09	222658	KCTD20	6	36442767	36491143	1	protein_coding	potassium channel tetramerization domain containing 20
607	ENSG00000204262	523.101	0.571825	0.0967019	4.84951e-11	1.4245e-09	1290	COL5A2	2	189031898	189225312	-1	protein_coding	collagen type V alpha 2 chain
608	ENSG00000147408	282.423	0.74209	0.124123	4.93964e-11	1.44858e-09	55790	CSGALNACT1	8	19404161	19758029	-1	protein_coding	chondroitin sulfate N-acetylgalactosaminyltransferase 1
609	ENSG00000270647	6616.98	0.425523	0.070379	5.10494e-11	1.49459e-09	8148	TAF15	17	35809482	35864615	1	protein_coding	TATA-box binding protein associated factor 15
610	ENSG00000120903	290.439	0.774019	0.12928	5.19756e-11	1.5167e-09	1135	CHRNA2	8	27459756	27479883	-1	protein_coding	cholinergic receptor nicotinic alpha 2 subunit
611	ENSG00000130669	3692.03	-0.371768	0.0603792	5.19172e-11	1.5167e-09	10298	PAK4	19	39125770	39182816	1	protein_coding	p21 (RAC1) activated kinase 4
612	ENSG00000039068	5171.82	-0.366805	0.0594804	5.245e-11	1.52803e-09	999	CDH1	16	68737292	68835537	1	protein_coding	cadherin 1
613	ENSG00000137166	944.923	0.491341	0.0827255	5.37511e-11	1.56336e-09	116113	FOXP4	6	41546381	41602384	1	protein_coding	forkhead box P4
614	ENSG00000071189	2003.23	0.364985	0.0592722	5.70013e-11	1.65518e-09	23161	SNX13	7	17790761	17940501	-1	protein_coding	sorting nexin 13
615	ENSG00000198855	645.639	0.66305	0.11222	5.77356e-11	1.67377e-09	11153	FICD	12	108515277	108525837	1	protein_coding	FIC domain protein adenylyltransferase
616	ENSG00000170248	4636.55	-0.302615	0.0481096	5.85669e-11	1.6951e-09	10015	PDCD6IP	3	33798571	33869707	1	protein_coding	programmed cell death 6 interacting protein
617	ENSG00000160752	7519.88	0.404744	0.0668194	6.17551e-11	1.78446e-09	2224	FDPS	1	155308748	155320666	1	protein_coding	farnesyl diphosphate synthase
618	ENSG00000262543	53.7704	1.58511	0.306881	6.19627e-11	1.78755e-09	110806279	SMIM28	6	138377905	138383486	1	protein_coding	small integral membrane protein 28
619	ENSG00000116521	4603.03	-0.342552	0.0553469	6.44584e-11	1.85352e-09	10067	SCAMP3	1	155255979	155262430	-1	protein_coding	secretory carrier membrane protein 3
620	ENSG00000144579	2392.02	-0.388693	0.063877	6.44482e-11	1.85352e-09	58190	CTDSP1	2	218398256	218405941	1	protein_coding	CTD small phosphatase 1
621	ENSG00000145725	1316.49	0.40612	0.0671788	6.53369e-11	1.87574e-09	23262	PPIP5K2	5	103120149	103212799	1	protein_coding	diphosphoinositol pentakisphosphate kinase 2
622	ENSG00000143702	1169.9	0.618941	0.105523	6.70908e-11	1.92298e-09	645455	CEP170	1	243124428	243255348	-1	protein_coding	centrosomal protein 170
623	ENSG00000143702	1169.9	0.618941	0.105523	6.70908e-11	1.92298e-09	9859	CEP170	1	243124428	243255348	-1	protein_coding	centrosomal protein 170
624	ENSG00000035681	1012.85	0.40578	0.067204	6.86898e-11	1.96564e-09	8439	NSMAF	8	58583508	58659853	-1	protein_coding	neutral sphingomyelinase activation associated factor
625	ENSG00000125144	237.689	-0.958393	0.160709	6.93362e-11	1.98094e-09	4495	MT1G	16	56666730	56668065	-1	protein_coding	metallothionein 1G
626	ENSG00000198732	9231.1	-0.396743	0.0655749	7.17678e-11	2.04711e-09	64093	SMOC1	14	69854131	70032366	1	protein_coding	SPARC related modular calcium binding 1
627	ENSG00000163348	2959.15	0.320302	0.0514892	7.20516e-11	2.05191e-09	90780	PYGO2	1	154957026	154963853	-1	protein_coding	pygopus family PHD finger 2
628	ENSG00000105821	1707.05	-0.348681	0.0566421	7.28952e-11	2.07261e-09	27000	DNAJC2	7	103312289	103344830	-1	protein_coding	DnaJ heat shock protein family (Hsp40) member C2
629	ENSG00000122299	1779.77	0.355608	0.0579548	7.48186e-11	2.12389e-09	29066	ZC3H7A	16	11750586	11797258	-1	protein_coding	zinc finger CCCH-type containing 7A
630	ENSG00000186174	2599.45	-0.351624	0.0572284	7.52063e-11	2.13149e-09	283149	BCL9L	11	118893875	118925926	-1	protein_coding	BCL9 like
631	ENSG00000162981	1618.65	-0.923401	0.155273	7.98351e-11	2.25907e-09	151354	LRATD1	2	14632700	14650814	1	protein_coding	LRAT domain containing 1
632	ENSG00000044524	10931.1	0.412243	0.0687669	8.26601e-11	2.33528e-09	2042	EPHA3	3	89107621	89482134	1	protein_coding	EPH receptor A3
633	ENSG00000050405	444.854	-0.698504	0.119099	8.36987e-11	2.36086e-09	51474	LIMA1	12	50175788	50283520	-1	protein_coding	LIM domain and actin binding 1
634	ENSG00000164292	295.543	0.69913	0.119306	8.63363e-11	2.43139e-09	22836	RHOBTB3	5	95713522	95824383	1	protein_coding	Rho related BTB domain containing 3
635	ENSG00000205707	623.82	0.602109	0.103511	8.76131e-11	2.46344e-09	144363	ETFRF1	12	25195216	25209645	1	protein_coding	electron transfer flavoprotein regulatory factor 1
636	ENSG00000067082	594.455	0.681053	0.116646	9.23451e-11	2.5897e-09	1316	KLF6	10	3775996	3785281	-1	protein_coding	Kruppel like factor 6
637	ENSG00000179222	4068.29	0.359279	0.0589572	9.23956e-11	2.5897e-09	9500	MAGED1	X	51803007	51902354	1	protein_coding	MAGE family member D1
638	ENSG00000116604	3206.48	-0.355664	0.0584102	1.00292e-10	2.8066e-09	4209	MEF2D	1	156463727	156500779	-1	protein_coding	myocyte enhancer factor 2D
639	ENSG00000166888	444.949	0.58327	0.100728	1.01408e-10	2.83335e-09	6778	STAT6	12	57095408	57132139	-1	protein_coding	signal transducer and activator of transcription 6
640	ENSG00000143476	2476.35	0.372811	0.0616619	1.02625e-10	2.86285e-09	51514	DTL	1	212035553	212107400	1	protein_coding	denticleless E3 ubiquitin protein ligase homolog
641	ENSG00000182197	292.902	-0.695468	0.119349	1.03429e-10	2.88075e-09	2131	EXT1	8	117794490	118111826	-1	protein_coding	exostosin glycosyltransferase 1
642	ENSG00000171530	3792.14	-0.358582	0.0590094	1.03897e-10	2.88925e-09	6902	TBCA	5	77691166	77868780	-1	protein_coding	tubulin folding cofactor A
643	ENSG00000172687	480.608	0.665366	0.114663	1.0877e-10	3.01531e-09	148203	ZNF738	19	21358930	21388582	1	protein_coding	zinc finger protein 738
644	ENSG00000167619	91.4528	-1.04828	0.179682	1.08729e-10	3.01531e-09	284339	TMEM145	19	42313309	42325064	1	protein_coding	transmembrane protein 145
645	ENSG00000141741	1116.14	-0.443823	0.0753537	1.09124e-10	3.0204e-09	84299	MIEN1	17	39728496	39730532	-1	protein_coding	migration and invasion enhancer 1
646	ENSG00000198556	2810.72	-0.393991	0.0658415	1.12295e-10	3.1011e-09	285989	ZNF789	7	99472890	99503650	1	protein_coding	zinc finger protein 789
647	ENSG00000107263	1412.36	0.372604	0.0617725	1.12389e-10	3.1011e-09	2889	RAPGEF1	9	131576770	131740076	-1	protein_coding	Rap guanine nucleotide exchange factor 1
648	ENSG00000229544	88.6297	-1.04738	0.179798	1.14692e-10	3.15974e-09	390010	NKX1-2	10	124445243	124450035	-1	protein_coding	NK1 homeobox 2
649	ENSG00000163812	1645.31	-0.331481	0.0542073	1.20242e-10	3.30749e-09	51304	ZDHHC3	3	44915257	44976185	-1	protein_coding	zinc finger DHHC-type palmitoyltransferase 3
650	ENSG00000135686	371.985	-0.573463	0.0996349	1.25059e-10	3.43468e-09	79786	KLHL36	16	84648511	84667686	1	protein_coding	kelch like family member 36
651	ENSG00000139266	629.92	-0.521301	0.0903256	1.27508e-10	3.49651e-09	92979	MARCHF9	12	57755103	57760411	1	protein_coding	membrane associated ring-CH-type finger 9
652	ENSG00000104356	1400.53	0.464174	0.0795966	1.27795e-10	3.49899e-09	10940	POP1	8	98117293	98159835	1	protein_coding	POP1 homolog, ribonuclease P/MRP subunit
653	ENSG00000123728	958.572	0.471973	0.0811418	1.3093e-10	3.5793e-09	57826	RAP2C	X	132203024	132219480	-1	protein_coding	RAP2C, member of RAS oncogene family
654	ENSG00000008382	492.305	0.517213	0.0897303	1.35487e-10	3.69817e-09	84954	MPND	19	4343527	4360086	1	protein_coding	MPN domain containing
655	ENSG00000144815	828.206	-0.4187	0.0709552	1.35741e-10	3.69942e-09	91775	NXPE3	3	101779202	101828231	1	protein_coding	neurexophilin and PC-esterase domain family member 3
656	ENSG00000172403	198.27	0.811328	0.138991	1.37201e-10	3.73346e-09	171024	SYNPO2	4	118850688	119061247	1	protein_coding	synaptopodin 2
657	ENSG00000164045	1791.86	0.395026	0.0664501	1.40909e-10	3.82849e-09	993	CDC25A	3	48157146	48188417	-1	protein_coding	cell division cycle 25A
658	ENSG00000172432	1366.72	0.380342	0.0636313	1.41177e-10	3.8299e-09	54676	GTPBP2	6	43605316	43629264	-1	protein_coding	GTP binding protein 2
659	ENSG00000179262	2990.74	0.313658	0.0511948	1.42764e-10	3.86704e-09	5886	RAD23A	19	12945855	12953642	1	protein_coding	RAD23 homolog A, nucleotide excision repair protein
660	ENSG00000128607	1870.23	0.5053	0.087681	1.44521e-10	3.90273e-09	23008	KLHDC10	7	130070534	130135705	1	protein_coding	kelch domain containing 10
661	ENSG00000130724	3244.23	-0.390692	0.0656589	1.44363e-10	3.90273e-09	27243	CHMP2A	19	58551452	58555105	-1	protein_coding	charged multivesicular body protein 2A
662	ENSG00000254815	170.469	-0.961027	0.164872	1.49047e-10	4.01884e-09	692247	LMNTD2-AS1	11	557595	560107	1	lncRNA	LMNTD2 antisense RNA 1
663	ENSG00000120539	988.161	0.419591	0.071332	1.5044e-10	4.04471e-09	84930	MASTL	10	27154824	27187953	1	protein_coding	microtubule associated serine/threonine kinase like
664	ENSG00000103423	2542.13	-0.402267	0.0679711	1.50463e-10	4.04471e-09	9093	DNAJA3	16	4425805	4456775	1	protein_coding	DnaJ heat shock protein family (Hsp40) member A3
665	ENSG00000129128	4824.32	0.347229	0.0574828	1.52971e-10	4.10592e-09	60559	SPCS3	4	176319966	176332245	1	protein_coding	signal peptidase complex subunit 3
666	ENSG00000169213	899.735	0.644844	0.112502	1.56066e-10	4.18267e-09	5865	RAB3B	1	51907956	51990700	-1	protein_coding	RAB3B, member RAS oncogene family
667	ENSG00000109452	254.01	0.854674	0.146927	1.65554e-10	4.42357e-09	8821	INPP4B	4	142023160	142847432	-1	protein_coding	inositol polyphosphate-4-phosphatase type II B
668	ENSG00000128228	3029.88	0.474318	0.0821362	1.65309e-10	4.42357e-09	23753	SDF2L1	22	21642302	21644299	1	protein_coding	stromal cell derived factor 2 like 1
669	ENSG00000179344	661.542	-0.616285	0.107936	1.67966e-10	4.47456e-09	3119	HLA-DQB1	6	32659467	32668383	-1	protein_coding	major histocompatibility complex, class II, DQ beta 1
670	ENSG00000169083	10156.9	0.437375	0.0750171	1.67772e-10	4.47456e-09	367	AR	X	67544021	67730619	1	protein_coding	androgen receptor
671	ENSG00000177181	168.401	-0.807078	0.1392	1.70189e-10	4.52698e-09	284716	RIMKLA	1	42380792	42424232	1	protein_coding	ribosomal modification protein rimK like family member A
672	ENSG00000147862	5855.12	0.427596	0.0731957	1.74754e-10	4.64145e-09	4781	NFIB	9	14081843	14398983	-1	protein_coding	nuclear factor I B
673	ENSG00000153395	1939.94	0.369334	0.061891	1.75047e-10	4.64229e-09	79888	LPCAT1	5	1456480	1523962	-1	protein_coding	lysophosphatidylcholine acyltransferase 1
674	ENSG00000176595	1028.98	0.422781	0.0723916	1.86766e-10	4.94567e-09	9920	KBTBD11	8	1973677	2006936	1	protein_coding	kelch repeat and BTB domain containing 11
675	ENSG00000101187	305.602	-0.663284	0.11619	1.87191e-10	4.94954e-09	28231	SLCO4A1	20	62642503	62685785	1	protein_coding	solute carrier organic anion transporter family member 4A1
676	ENSG00000139767	209.795	-0.94537	0.163199	1.87629e-10	4.95373e-09	84530	SRRM4	12	118981541	119163051	1	protein_coding	serine/arginine repetitive matrix 4
677	ENSG00000140263	2084.12	0.311471	0.0511899	1.91281e-10	5.04265e-09	6652	SORD	15	45023147	45077185	1	protein_coding	sorbitol dehydrogenase
678	ENSG00000175110	1525.68	-0.370458	0.0622624	1.91814e-10	5.04921e-09	56945	MRPS22	3	139005806	139360497	1	protein_coding	mitochondrial ribosomal protein S22
679	ENSG00000139697	4163.42	-0.371374	0.0625062	1.99518e-10	5.23722e-09	55206	SBNO1	12	123289109	123364847	-1	protein_coding	strawberry notch homolog 1
680	ENSG00000132591	1847.58	-0.347071	0.0578658	1.99547e-10	5.23722e-09	26284	ERAL1	17	28855010	28861061	1	protein_coding	Era like 12S mitochondrial rRNA chaperone 1
681	ENSG00000269837	281.759	0.739748	0.12893	2.0003e-10	5.24215e-09	NA	IPO5P1	19	23255053	23257939	-1	transcribed_processed_pseudogene	importin 5 pseudogene 1
682	ENSG00000139725	1017.28	-0.406134	0.0693144	2.0464e-10	5.35504e-09	54509	RHOF	12	121777754	121803403	-1	protein_coding	ras homolog family member F, filopodia associated
683	ENSG00000106853	1352.95	-0.360906	0.060542	2.05052e-10	5.35793e-09	22949	PTGR1	9	111549722	111599893	-1	protein_coding	prostaglandin reductase 1
684	ENSG00000196547	794.696	-0.458735	0.0797085	2.12506e-10	5.54454e-09	4122	MAN2A2	15	90902218	90922584	1	protein_coding	mannosidase alpha class 2A member 2
685	ENSG00000213281	1385.71	-0.380363	0.0643823	2.1568e-10	5.61907e-09	4893	NRAS	1	114704469	114716771	-1	protein_coding	NRAS proto-oncogene, GTPase
686	ENSG00000142515	890.78	0.503741	0.0884406	2.17373e-10	5.65489e-09	354	KLK3	19	50854915	50860764	1	protein_coding	kallikrein related peptidase 3
687	ENSG00000109906	2581.87	0.375676	0.0635276	2.22449e-10	5.77847e-09	7704	ZBTB16	11	114059041	114256765	1	protein_coding	zinc finger and BTB domain containing 16
688	ENSG00000114779	1460.32	0.390581	0.0664419	2.23902e-10	5.80771e-09	84836	ABHD14B	3	51968510	51983409	-1	protein_coding	abhydrolase domain containing 14B
689	ENSG00000134287	6044.85	-0.270345	0.0440815	2.35292e-10	6.09424e-09	377	ARF3	12	48935723	48957487	-1	protein_coding	ADP ribosylation factor 3
690	ENSG00000167004	29539.8	0.278294	0.045515	2.4114e-10	6.2366e-09	2923	PDIA3	15	43746394	43773279	1	protein_coding	protein disulfide isomerase family A member 3
691	ENSG00000145604	1321.63	0.402238	0.0688966	2.44378e-10	6.31114e-09	6502	SKP2	5	36151989	36196849	1	protein_coding	S-phase kinase associated protein 2
692	ENSG00000114631	3113.71	0.48224	0.0846319	2.45878e-10	6.34066e-09	50512	PODXL2	3	127629185	127672802	1	protein_coding	podocalyxin like 2
693	ENSG00000174405	438.754	-0.545088	0.0966559	2.58101e-10	6.64619e-09	3981	LIG4	13	108207439	108218368	-1	protein_coding	DNA ligase 4
694	ENSG00000119862	581.55	-0.51	0.0901594	2.65095e-10	6.80928e-09	29094	LGALSL	2	64453969	64461381	1	protein_coding	galectin like
695	ENSG00000157214	5571.18	0.469637	0.0823653	2.65202e-10	6.80928e-09	261729	STEAP2	7	90167590	90238137	1	protein_coding	STEAP2 metalloreductase
696	ENSG00000165449	205.473	0.921759	0.160901	2.75316e-10	7.05875e-09	220963	SLC16A9	10	59650764	59736002	-1	protein_coding	solute carrier family 16 member 9
697	ENSG00000065923	354.753	-0.640761	0.113801	2.77843e-10	7.11326e-09	84679	SLC9A7	X	46599251	46759118	-1	protein_coding	solute carrier family 9 member A7
698	ENSG00000196712	1664.86	-0.443749	0.0773844	2.7868e-10	7.1244e-09	4763	NF1	17	31094927	31382116	1	protein_coding	neurofibromin 1
699	ENSG00000155099	692.787	0.454624	0.079591	2.85567e-10	7.28998e-09	55529	PIP4P2	8	90993802	91040872	-1	protein_coding	phosphatidylinositol-4,5-bisphosphate 4-phosphatase 2
700	ENSG00000086289	159.042	0.837782	0.146577	2.86639e-10	7.30683e-09	54749	EPDR1	7	37683843	37951936	1	protein_coding	ependymin related 1
701	ENSG00000156017	1155.55	0.449007	0.078522	2.90688e-10	7.3994e-09	138199	CARNMT1	9	74980790	75028423	-1	protein_coding	carnosine N-methyltransferase 1
702	ENSG00000070081	4422.92	0.356301	0.0602672	2.95596e-10	7.51356e-09	4925	NUCB2	11	17208153	17349980	1	protein_coding	nucleobindin 2
703	ENSG00000132256	764.665	0.583947	0.104203	3.03353e-10	7.69969e-09	85363	TRIM5	11	5663195	5938619	-1	protein_coding	tripartite motif containing 5
704	ENSG00000107938	806.456	-0.444464	0.0777388	3.05905e-10	7.75338e-09	26098	EDRF1	10	125719515	125764143	1	protein_coding	erythroid differentiation regulatory factor 1
705	ENSG00000244468	996.295	0.62872	0.112087	3.06665e-10	7.76155e-09	NA		3	149284782	149333653	1	lncRNA	novel transcript
706	ENSG00000100241	4412.28	0.304849	0.0506431	3.1236e-10	7.89442e-09	6305	SBF1	22	50443219	50483923	-1	protein_coding	SET binding factor 1
707	ENSG00000167670	2148.59	0.329738	0.0552906	3.14163e-10	7.9287e-09	10036	CHAF1A	19	4402640	4445018	1	protein_coding	chromatin assembly factor 1 subunit A
708	ENSG00000143434	148.852	0.896711	0.157155	3.1571e-10	7.94513e-09	10500	SEMA6C	1	151131685	151146631	-1	protein_coding	semaphorin 6C
709	ENSG00000178951	2005.85	0.320321	0.0535276	3.15595e-10	7.94513e-09	51341	ZBTB7A	19	4043303	4066899	-1	protein_coding	zinc finger and BTB domain containing 7A
710	ENSG00000122512	1393.86	-0.368935	0.0628399	3.16601e-10	7.95629e-09	5395	PMS2	7	5970925	6009106	-1	protein_coding	PMS1 homolog 2, mismatch repair system component
711	ENSG00000102908	1635.48	-0.557793	0.0996377	3.20192e-10	8.03514e-09	10725	NFAT5	16	69565094	69704666	1	protein_coding	nuclear factor of activated T cells 5
712	ENSG00000123684	7260.75	-0.296412	0.0491504	3.25001e-10	8.14431e-09	9926	LPGAT1	1	211743457	211830763	-1	protein_coding	lysophosphatidylglycerol acyltransferase 1
713	ENSG00000113460	1697.3	-0.407876	0.0706631	3.37819e-10	8.45357e-09	55299	BRIX1	5	34915677	34925996	1	protein_coding	biogenesis of ribosomes BRX1
714	ENSG00000120647	610.034	0.501464	0.0893852	3.64395e-10	9.10576e-09	84318	CCDC77	12	389273	442642	1	protein_coding	coiled-coil domain containing 77
715	ENSG00000112697	2721.95	0.328223	0.0552611	3.71944e-10	9.28133e-09	55754	TMEM30A	6	75252924	75284948	-1	protein_coding	transmembrane protein 30A
716	ENSG00000078124	523.238	-0.493178	0.0878824	3.79323e-10	9.45217e-09	55331	ACER3	11	76860859	77026797	1	protein_coding	alkaline ceramidase 3
717	ENSG00000165458	3813.81	-0.329714	0.0556541	3.99496e-10	9.94089e-09	3636	INPPL1	11	72223701	72239147	1	protein_coding	inositol polyphosphate phosphatase like 1
718	ENSG00000153982	218.805	-0.712125	0.127248	4.08886e-10	1.01603e-08	284161	GDPD1	17	59220467	59275970	1	protein_coding	glycerophosphodiester phosphodiesterase domain containing 1
719	ENSG00000163083	132.331	-0.828827	0.146822	4.18183e-10	1.03768e-08	3625	INHBB	2	120346136	120351803	1	protein_coding	inhibin subunit beta B
720	ENSG00000185686	593.855	0.486801	0.0869123	4.21223e-10	1.04376e-08	23532	PRAME	22	22547701	22559361	-1	protein_coding	PRAME nuclear receptor transcriptional regulator
721	ENSG00000134243	739.676	-0.504818	0.0904536	4.23984e-10	1.04914e-08	6272	SORT1	1	109309568	109397918	-1	protein_coding	sortilin 1
722	ENSG00000126016	779.632	0.558527	0.100665	4.26526e-10	1.05396e-08	154796	AMOT	X	112774503	112840831	-1	protein_coding	angiomotin
723	ENSG00000233695	969.176	0.576461	0.104073	4.41923e-10	1.09049e-08	NA	GAS6-AS1	13	113815630	113845744	1	lncRNA	GAS6 antisense RNA 1
724	ENSG00000167972	1255.09	-0.42779	0.0752606	4.46882e-10	1.10119e-08	21	ABCA3	16	2275881	2340746	-1	protein_coding	ATP binding cassette subfamily A member 3
725	ENSG00000156398	613.387	0.50654	0.0909394	4.47506e-10	1.1012e-08	118980	SFXN2	10	102714538	102743492	1	protein_coding	sideroflexin 2
726	ENSG00000113141	2916.94	-0.333469	0.0565721	4.54003e-10	1.11564e-08	3550	IK	5	140647058	140662480	1	protein_coding	IK cytokine
727	ENSG00000101003	1457.35	0.383675	0.0664375	4.58247e-10	1.12451e-08	9837	GINS1	20	25407673	25452628	1	protein_coding	GINS complex subunit 1
728	ENSG00000085552	684.294	0.608773	0.110013	4.59314e-10	1.12557e-08	57549	IGSF9	1	159927039	159945613	-1	protein_coding	immunoglobulin superfamily member 9
729	ENSG00000114480	1825.98	0.331368	0.0561957	4.61639e-10	1.12971e-08	2632	GBE1	3	81489703	81761645	-1	protein_coding	1,4-alpha-glucan branching enzyme 1
730	ENSG00000125844	2673.26	0.399699	0.0697542	4.82065e-10	1.17807e-08	6238	RRBP1	20	17613678	17682295	-1	protein_coding	ribosome binding protein 1
731	ENSG00000231365	392.026	0.676512	0.122036	4.96535e-10	1.21176e-08	101929147	WARS2-AS1	1	119140391	119275973	1	lncRNA	WARS2 antisense RNA 1
732	ENSG00000043143	1487.19	0.35784	0.0615343	5.17889e-10	1.26214e-08	23338	JADE2	5	134524312	134583230	1	protein_coding	jade family PHD finger 2
733	ENSG00000161558	524.061	0.518727	0.0937487	5.22585e-10	1.27184e-08	55260	TMEM143	19	48332356	48364059	-1	protein_coding	transmembrane protein 143
734	ENSG00000150459	3171.28	-0.343658	0.0587777	5.2465e-10	1.27512e-08	10284	SAP18	13	21140514	21149084	1	protein_coding	Sin3A associated protein 18
735	ENSG00000215114	1347.08	-0.474518	0.0850927	5.3213e-10	1.29153e-08	137886	UBXN2B	8	58411359	58451501	1	protein_coding	UBX domain protein 2B
736	ENSG00000161013	2501.34	-0.477463	0.0857071	5.37358e-10	1.30243e-08	11282	MGAT4B	5	179797597	179806952	-1	protein_coding	alpha-1,3-mannosyl-glycoprotein 4-beta-N-acetylglucosaminyltransferase B
737	ENSG00000125962	361.089	0.563142	0.102552	5.87439e-10	1.42187e-08	64860	ARMCX5	X	102599168	102604159	1	protein_coding	armadillo repeat containing X-linked 5
738	ENSG00000184260	133.778	0.898026	0.160591	5.88412e-10	1.42229e-08	8338	H2AC20	1	149886918	149887411	1	protein_coding	H2A clustered histone 20
739	ENSG00000234444	1135.75	0.422253	0.074771	5.91865e-10	1.42869e-08	728927	ZNF736	7	64307459	64356634	1	protein_coding	zinc finger protein 736
740	ENSG00000143437	2191.98	0.38702	0.0676385	5.99623e-10	1.44545e-08	405	ARNT	1	150809713	150876708	-1	protein_coding	aryl hydrocarbon receptor nuclear translocator
741	ENSG00000150594	126.705	1.02706	0.185618	6.17544e-10	1.48663e-08	150	ADRA2A	10	111077029	111080907	1	protein_coding	adrenoceptor alpha 2A
742	ENSG00000169021	2341.82	-0.345488	0.0594274	6.23351e-10	1.49858e-08	7386	UQCRFS1	19	29205320	29213151	-1	protein_coding	ubiquinol-cytochrome c reductase, Rieske iron-sulfur polypeptide 1
743	ENSG00000124587	935.157	0.465045	0.0837707	6.65486e-10	1.59771e-08	5190	PEX6	6	42963865	42979181	-1	protein_coding	peroxisomal biogenesis factor 6
744	ENSG00000187531	578.725	-0.546204	0.0998036	6.73666e-10	1.61516e-08	51547	SIRT7	17	81911939	81921323	-1	protein_coding	sirtuin 7
745	ENSG00000012232	1630.62	0.388167	0.068129	6.81419e-10	1.63154e-08	2137	EXTL3	8	28600469	28755599	1	protein_coding	exostosin like glycosyltransferase 3
746	ENSG00000083290	875.347	0.37979	0.0664586	6.90942e-10	1.65212e-08	9706	ULK2	17	19770829	19867936	-1	protein_coding	unc-51 like autophagy activating kinase 2
747	ENSG00000164332	392.128	0.544756	0.0996734	7.05039e-10	1.68355e-08	134510	UBLCP1	5	159263290	159286036	1	protein_coding	ubiquitin like domain containing CTD phosphatase 1
748	ENSG00000115977	2353.78	-0.48056	0.0871329	7.2398e-10	1.72646e-08	22848	AAK1	2	69457997	69674349	-1	protein_coding	AP2 associated kinase 1
749	ENSG00000070061	1751.52	0.33372	0.0573936	7.31444e-10	1.74192e-08	8518	ELP1	9	108866898	108934328	-1	protein_coding	elongator acetyltransferase complex subunit 1
750	ENSG00000165959	1237.58	0.449426	0.0808614	7.40411e-10	1.76091e-08	79789	CLMN	14	95181940	95319908	-1	protein_coding	calmin
751	ENSG00000105402	2410.67	-0.359431	0.0625502	7.63068e-10	1.81236e-08	8775	NAPA	19	47487637	47515091	-1	protein_coding	NSF attachment protein alpha
752	ENSG00000177889	4808.84	-0.258591	0.0433731	7.70198e-10	1.82685e-08	7334	UBE2N	12	93405673	93441947	-1	protein_coding	ubiquitin conjugating enzyme E2 N
753	ENSG00000158805	988.167	-0.380501	0.0668469	7.81274e-10	1.85065e-08	92822	ZNF276	16	89720400	89740925	1	protein_coding	zinc finger protein 276
754	ENSG00000135018	6015.84	-0.26368	0.0443125	7.82377e-10	1.85079e-08	29979	UBQLN1	9	83659968	83707958	-1	protein_coding	ubiquilin 1
755	ENSG00000100867	1118.31	0.910121	0.164427	7.95261e-10	1.87876e-08	10202	DHRS2	14	23630115	23645639	1	protein_coding	dehydrogenase/reductase 2
756	ENSG00000157617	512.097	0.505113	0.0923509	8.0455e-10	1.89818e-08	25966	C2CD2	21	41885112	41954018	-1	protein_coding	C2 calcium dependent domain containing 2
757	ENSG00000136518	3266.84	-0.275107	0.0464398	8.08683e-10	1.9054e-08	86	ACTL6A	3	179562886	179588407	1	protein_coding	actin like 6A
758	ENSG00000100941	4807.09	-0.366705	0.0641558	8.23851e-10	1.93856e-08	5411	PNN	14	39175183	39183220	1	protein_coding	pinin, desmosome associated protein
759	ENSG00000250091	98.2544	1.1617	0.21806	8.25697e-10	1.94033e-08	NA	DNAH10OS	12	123925461	123934984	-1	lncRNA	dynein axonemal heavy chain 10 opposite strand
760	ENSG00000277258	878.552	-0.419642	0.0750675	8.51392e-10	1.99807e-08	7703	PCGF2	17	38733898	38749817	-1	protein_coding	polycomb group ring finger 2
761	ENSG00000130827	903.886	-0.501556	0.0918284	8.56992e-10	2.00855e-08	55558	PLXNA3	X	154458281	154477779	1	protein_coding	plexin A3
762	ENSG00000103037	1124	-0.385778	0.0681695	8.81799e-10	2.06397e-08	79918	SETD6	16	58515479	58523842	1	protein_coding	SET domain containing 6, protein lysine methyltransferase
763	ENSG00000183098	605.966	0.476502	0.0869538	9.14015e-10	2.13656e-08	10082	GPC6	13	93226807	94408020	1	protein_coding	glypican 6
764	ENSG00000084693	1588.4	0.363932	0.0638353	9.34179e-10	2.18082e-08	60509	AGBL5	2	27042364	27070622	1	protein_coding	AGBL carboxypeptidase 5
765	ENSG00000012660	7009.18	0.271036	0.0458809	9.36575e-10	2.18354e-08	60481	ELOVL5	6	53267398	53349179	-1	protein_coding	ELOVL fatty acid elongase 5
766	ENSG00000183779	198.351	-0.810766	0.147757	9.57413e-10	2.22919e-08	80139	ZNF703	8	37695782	37700019	1	protein_coding	zinc finger protein 703
767	ENSG00000091164	2684.61	-0.325877	0.0563123	9.61284e-10	2.23527e-08	9352	TXNL1	18	56597209	56651600	-1	protein_coding	thioredoxin like 1
768	ENSG00000155850	600.311	0.547962	0.101308	9.63406e-10	2.23727e-08	1836	SLC26A2	5	149960758	149993455	1	protein_coding	solute carrier family 26 member 2
769	ENSG00000145734	4007.53	-0.387552	0.0687388	9.73258e-10	2.25425e-08	55814	BDP1	5	71455651	71567820	1	protein_coding	B double prime 1, subunit of RNA polymerase III transcription initiation factor IIIB
770	ENSG00000184304	559.672	0.47636	0.0870985	9.72906e-10	2.25425e-08	5587	PRKD1	14	29576479	30191898	-1	protein_coding	protein kinase D1
771	ENSG00000181610	1122.85	-0.437769	0.0791538	9.77626e-10	2.26141e-08	51649	MRPS23	17	57834781	57850056	-1	protein_coding	mitochondrial ribosomal protein S23
772	ENSG00000123600	657.755	-0.445144	0.0807404	9.9993e-10	2.30999e-08	79828	METTL8	2	171315746	171434802	-1	protein_coding	methyltransferase 8, methylcytidine
773	ENSG00000146350	256.971	0.670056	0.123873	1.02798e-09	2.37172e-08	221322	TBC1D32	6	121079494	121334745	-1	protein_coding	TBC1 domain family member 32
774	ENSG00000059573	4291.53	-0.26367	0.044713	1.08272e-09	2.49475e-08	5832	ALDH18A1	10	95605941	95656711	-1	protein_coding	aldehyde dehydrogenase 18 family member A1
775	ENSG00000158715	1065.73	0.900965	0.164495	1.08569e-09	2.4966e-08	85414	SLC45A3	1	205657851	205680509	-1	protein_coding	solute carrier family 45 member 3
776	ENSG00000189050	289.324	0.638637	0.118547	1.08634e-09	2.4966e-08	51136	RNFT1	17	59952240	59964761	-1	protein_coding	ring finger protein, transmembrane 1
777	ENSG00000165244	1157.86	0.527459	0.0977123	1.08935e-09	2.49707e-08	195828	ZNF367	9	96385941	96418370	-1	protein_coding	zinc finger protein 367
778	ENSG00000269343	330.443	0.671343	0.124338	1.08869e-09	2.49707e-08	100293516	ZNF587B	19	57819721	57846238	1	protein_coding	zinc finger protein 587B
779	ENSG00000184564	5484.92	0.478966	0.0880027	1.10979e-09	2.53736e-08	84189	SLITRK6	13	85792790	85806683	-1	protein_coding	SLIT and NTRK like family member 6
780	ENSG00000196365	4662.99	0.324995	0.0563752	1.1093e-09	2.53736e-08	9361	LONP1	19	5691834	5720572	-1	protein_coding	lon peptidase 1, mitochondrial
781	ENSG00000177694	186.758	0.811285	0.148718	1.137e-09	2.59623e-08	254827	NAALADL2	3	174438573	175810548	1	protein_coding	N-acetylated alpha-linked acidic dipeptidase like 2
782	ENSG00000076382	2522.74	0.383778	0.0684502	1.2291e-09	2.80291e-08	10615	SPAG5	17	28577565	28599025	-1	protein_coding	sperm associated antigen 5
783	ENSG00000119411	129.958	-0.873427	0.160218	1.24206e-09	2.82884e-08	54836	BSPRY	9	113349541	113371233	1	protein_coding	B-box and SPRY domain containing
784	ENSG00000134001	4122.49	-0.289611	0.0498495	1.35142e-09	3.07397e-08	1965	EIF2S1	14	67360328	67386516	1	protein_coding	eukaryotic translation initiation factor 2 subunit alpha
785	ENSG00000140265	812.61	0.484824	0.0898823	1.40072e-09	3.18202e-08	146050	ZSCAN29	15	43358172	43371043	-1	protein_coding	zinc finger and SCAN domain containing 29
786	ENSG00000167325	5045.28	0.250685	0.0426665	1.41286e-09	3.20549e-08	6240	RRM1	11	4094707	4138932	1	protein_coding	ribonucleotide reductase catalytic subunit M1
787	ENSG00000037042	360.32	-0.664705	0.124304	1.42244e-09	3.2231e-08	27175	TUBG2	17	42659284	42667006	1	protein_coding	tubulin gamma 2
788	ENSG00000117519	4142.77	0.391417	0.0703942	1.4481e-09	3.27706e-08	1266	CNN3	1	94896949	94927223	-1	protein_coding	calponin 3
789	ENSG00000159753	108.752	-1.01409	0.188595	1.4611e-09	3.30227e-08	146206	CARMIL2	16	67644988	67657569	1	protein_coding	capping protein regulator and myosin 1 linker 2
790	ENSG00000101417	1239.05	0.357416	0.0634503	1.5239e-09	3.43982e-08	11264	PXMP4	20	33702758	33720319	-1	protein_coding	peroxisomal membrane protein 4
791	ENSG00000175455	1949.3	0.405635	0.0735551	1.56293e-09	3.52345e-08	64770	CCDC14	3	123897305	123961408	-1	protein_coding	coiled-coil domain containing 14
792	ENSG00000180336	483.808	0.657688	0.123481	1.57163e-09	3.53855e-08	284071	MEIOC	17	44656404	44690308	1	protein_coding	meiosis specific with coiled-coil domain
793	ENSG00000089902	1439.81	-0.386187	0.0695103	1.59465e-09	3.58584e-08	23186	RCOR1	14	102592649	102730561	1	protein_coding	REST corepressor 1
794	ENSG00000076826	872.792	-0.47648	0.0885666	1.61221e-09	3.62073e-08	57662	CAMSAP3	19	7595863	7618304	1	protein_coding	calmodulin regulated spectrin associated protein family member 3
795	ENSG00000188938	1340.08	-0.320676	0.0561689	1.63371e-09	3.66438e-08	158293	FAM120AOS	9	93431441	93453581	-1	protein_coding	family with sequence similarity 120A opposite strand
796	ENSG00000280206	123.178	-0.90078	0.166951	1.66397e-09	3.72755e-08	NA		16	15701237	15702118	1	lncRNA	novel transcript
797	ENSG00000125166	4827.61	-0.262813	0.0451275	1.69571e-09	3.79386e-08	2806	GOT2	16	58707131	58734342	-1	protein_coding	glutamic-oxaloacetic transaminase 2
798	ENSG00000101199	1535.15	-0.377658	0.0679385	1.76125e-09	3.93553e-08	55738	ARFGAP1	20	63272785	63289790	1	protein_coding	ADP ribosylation factor GTPase activating protein 1
799	ENSG00000168300	890.305	0.450065	0.0833594	1.82234e-09	4.06691e-08	115294	PCMTD1	8	51817575	51899186	-1	protein_coding	protein-L-isoaspartate (D-aspartate) O-methyltransferase domain containing 1
800	ENSG00000102554	1310.21	-0.366949	0.0657992	1.84352e-09	4.10901e-08	688	KLF5	13	73054976	73077541	1	protein_coding	Kruppel like factor 5
801	ENSG00000107816	1408.2	-0.410243	0.074951	1.86556e-09	4.15108e-08	84445	LZTS2	10	100996618	101007836	1	protein_coding	leucine zipper tumor suppressor 2
802	ENSG00000185246	938.867	-0.383718	0.0693365	1.86708e-09	4.15108e-08	55015	PRPF39	14	45084107	45116282	1	protein_coding	pre-mRNA processing factor 39
803	ENSG00000139718	2400.32	-0.342484	0.0608135	1.89523e-09	4.20841e-08	23067	SETD1B	12	121804009	121832656	1	protein_coding	SET domain containing 1B, histone lysine methyltransferase
804	ENSG00000144746	2010.75	-0.343009	0.0609536	1.92911e-09	4.27828e-08	10550	ARL6IP5	3	69084937	69106092	1	protein_coding	ADP ribosylation factor like GTPase 6 interacting protein 5
805	ENSG00000184060	212.374	-0.648053	0.12268	1.95416e-09	4.32842e-08	55803	ADAP2	17	30906344	30959322	1	protein_coding	ArfGAP with dual PH domains 2
806	ENSG00000161981	1238.61	-0.434383	0.0802234	1.96258e-09	4.34167e-08	79622	SNRNP25	16	53828	57669	1	protein_coding	small nuclear ribonucleoprotein U11/U12 subunit 25
807	ENSG00000170791	503.894	-0.483103	0.0906035	2.00675e-09	4.43385e-08	79145	CHCHD7	8	56211686	56218809	1	protein_coding	coiled-coil-helix-coiled-coil-helix domain containing 7
808	ENSG00000187605	1592.8	0.4477	0.0832336	2.09023e-09	4.60682e-08	200424	TET3	2	73984910	74108176	1	protein_coding	tet methylcytosine dioxygenase 3
809	ENSG00000047249	1393.19	-0.397263	0.0724562	2.08798e-09	4.60682e-08	51606	ATP6V1H	8	53715543	53843558	-1	protein_coding	ATPase H+ transporting V1 subunit H
810	ENSG00000134986	263.275	0.675333	0.127983	2.13144e-09	4.69182e-08	9315	NREP	5	111662621	111997464	-1	protein_coding	neuronal regeneration related protein
811	ENSG00000135069	5110.47	0.274431	0.0476344	2.15964e-09	4.748e-08	29968	PSAT1	9	78297125	78330093	1	protein_coding	phosphoserine aminotransferase 1
812	ENSG00000152137	145.305	-0.916192	0.171517	2.17396e-09	4.77356e-08	26353	HSPB8	12	119171555	119224855	1	protein_coding	heat shock protein family B (small) member 8
813	ENSG00000138771	1810.04	0.391314	0.0712882	2.17807e-09	4.77668e-08	57619	SHROOM3	4	76435229	76783253	1	protein_coding	shroom family member 3
814	ENSG00000182379	1035.45	-0.454748	0.0848696	2.19215e-09	4.80162e-08	11247	NXPH4	12	57216794	57226449	1	protein_coding	neurexophilin 4
815	ENSG00000111358	1936.54	0.300481	0.0527524	2.30417e-09	5.04076e-08	2967	GTF2H3	12	123633739	123662604	1	protein_coding	general transcription factor IIH subunit 3
816	ENSG00000215788	452.774	-0.649265	0.123648	2.32033e-09	5.06986e-08	8718	TNFRSF25	1	6460786	6466175	-1	protein_coding	TNF receptor superfamily member 25
817	ENSG00000090565	1642.63	0.340615	0.0608256	2.33854e-09	5.10337e-08	9727	RAB11FIP3	16	425649	523011	1	protein_coding	RAB11 family interacting protein 3
818	ENSG00000184524	126.038	-0.85675	0.161143	2.48133e-09	5.40832e-08	51286	CEND1	11	787115	790113	-1	protein_coding	cell cycle exit and neuronal differentiation 1
819	ENSG00000168056	1472.9	-0.416105	0.0769677	2.5389e-09	5.52702e-08	4054	LTBP3	11	65538559	65558930	-1	protein_coding	latent transforming growth factor beta binding protein 3
820	ENSG00000115419	2665.66	-0.341058	0.0611218	2.60559e-09	5.66523e-08	2744	GLS	2	190880821	190965552	1	protein_coding	glutaminase
821	ENSG00000111678	4157.21	-0.47395	0.0894729	2.61043e-09	5.66883e-08	113246	C12orf57	12	6942978	6946003	1	protein_coding	chromosome 12 open reading frame 57
822	ENSG00000148331	2067.11	-0.330983	0.0591321	2.71343e-09	5.88529e-08	140459	ASB6	9	129634604	129642169	-1	protein_coding	ankyrin repeat and SOCS box containing 6
823	ENSG00000171302	2217.15	-0.313722	0.0556598	2.74034e-09	5.93639e-08	124583	CANT1	17	78991716	79009867	-1	protein_coding	calcium activated nucleotidase 1
824	ENSG00000221818	26.2885	-1.76945	0.419898	2.79917e-09	6.05645e-08	64641	EBF2	8	25841725	26045413	-1	protein_coding	EBF transcription factor 2
825	ENSG00000188352	1386.24	0.342139	0.0614864	2.80492e-09	6.06151e-08	54914	FOCAD	9	20658309	20995955	1	protein_coding	focadhesin
826	ENSG00000171566	1184.71	0.367216	0.0667466	2.82161e-09	6.08836e-08	5356	PLRG1	4	154535005	154550400	-1	protein_coding	pleiotropic regulator 1
827	ENSG00000137504	1851.84	-0.332885	0.0595948	2.82421e-09	6.08836e-08	58487	CREBZF	11	85657742	85682908	-1	protein_coding	CREB/ATF bZIP transcription factor
828	ENSG00000162813	1907.11	-0.368564	0.0670514	2.84726e-09	6.1306e-08	10380	BPNT1	1	220057482	220090462	-1	protein_coding	3'(2'), 5'-bisphosphate nucleotidase 1
829	ENSG00000138071	7481.61	-0.310538	0.0550986	2.86503e-09	6.16138e-08	10097	ACTR2	2	65227788	65271253	1	protein_coding	actin related protein 2
830	ENSG00000178927	853.849	-0.42787	0.0798393	2.88076e-09	6.18771e-08	79415	CYBC1	17	82442586	82450829	-1	protein_coding	cytochrome b-245 chaperone 1
831	ENSG00000126603	124.367	-0.890214	0.168391	2.91624e-09	6.25635e-08	84662	GLIS2	16	4314761	4339597	1	protein_coding	GLIS family zinc finger 2
832	ENSG00000011052	24.3549	-1.83564	0.441822	2.94759e-09	6.31597e-08	654364	NME1-NME2	17	51153590	51171744	1	protein_coding	NME1-NME2 readthrough
833	ENSG00000115762	2257.67	0.278569	0.0489091	3.02474e-09	6.47346e-08	55041	PLEKHB2	2	131104847	131353709	1	protein_coding	pleckstrin homology domain containing B2
834	ENSG00000124380	523.985	-0.453762	0.0856733	3.12063e-09	6.67062e-08	11017	SNRNP27	2	69893956	69905575	1	protein_coding	small nuclear ribonucleoprotein U4/U6.U5 subunit 27
835	ENSG00000105926	897.991	0.461625	0.0873769	3.12609e-09	6.67425e-08	51678	PALS2	7	24573268	24694193	1	protein_coding	protein associated with LIN7 2, MAGUK family member
836	ENSG00000145022	2831.68	0.286254	0.050453	3.1365e-09	6.68843e-08	6988	TCTA	3	49412212	49416476	1	protein_coding	T cell leukemia translocation altered
837	ENSG00000007516	396.575	-0.566158	0.109388	3.36636e-09	7.16999e-08	8938	BAIAP3	16	1333638	1349441	1	protein_coding	BAI1 associated protein 3
838	ENSG00000132405	2303.13	-0.282768	0.0498972	3.4009e-09	7.23487e-08	57533	TBC1D14	4	6909242	7033118	1	protein_coding	TBC1 domain family member 14
839	ENSG00000180488	631.539	-0.498911	0.095623	3.40889e-09	7.23667e-08	374986	MIGA1	1	77779624	77879540	1	protein_coding	mitoguardin 1
840	ENSG00000134255	649.854	-0.447824	0.0846428	3.40991e-09	7.23667e-08	10390	CEPT1	1	111139627	111185104	1	protein_coding	choline/ethanolamine phosphotransferase 1
841	ENSG00000152642	670.415	-0.438578	0.0826685	3.45814e-09	7.33026e-08	23171	GPD1L	3	32105689	32168709	1	protein_coding	glycerol-3-phosphate dehydrogenase 1 like
842	ENSG00000184840	4174.5	0.339719	0.0614028	3.47984e-09	7.36745e-08	54732	TMED9	5	177592203	177597242	1	protein_coding	transmembrane p24 trafficking protein 9
843	ENSG00000170242	2325.87	-0.326696	0.058718	3.48954e-09	7.37919e-08	55031	USP47	11	11841423	11961887	1	protein_coding	ubiquitin specific peptidase 47
844	ENSG00000198125	360.692	-0.664028	0.128367	3.60843e-09	7.62152e-08	4151	MB	22	35606764	35637951	-1	protein_coding	myoglobin
845	ENSG00000131446	2458.93	-0.387411	0.0717033	3.73048e-09	7.86993e-08	4245	MGAT1	5	180784780	180815652	-1	protein_coding	alpha-1,3-mannosyl-glycoprotein 2-beta-N-acetylglucosaminyltransferase
846	ENSG00000065621	1719.36	0.357939	0.0653934	3.76518e-09	7.93372e-08	119391	GSTO2	10	104268873	104304950	1	protein_coding	glutathione S-transferase omega 2
847	ENSG00000197780	813.602	-0.407438	0.0761997	3.9318e-09	8.27498e-08	6884	TAF13	1	109062496	109076012	-1	protein_coding	TATA-box binding protein associated factor 13
848	ENSG00000135439	200.525	-0.818442	0.156987	4.04003e-09	8.48821e-08	116986	AGAP2	12	57723761	57742157	-1	protein_coding	ArfGAP with GTPase domain, ankyrin repeat and PH domain 2
849	ENSG00000125170	779.007	-0.503231	0.0971177	4.04269e-09	8.48821e-08	55715	DOK4	16	57471922	57487327	-1	protein_coding	docking protein 4
850	ENSG00000106077	1086.56	-0.372896	0.0687699	4.07782e-09	8.55185e-08	83451	ABHD11	7	73736094	73738852	-1	protein_coding	abhydrolase domain containing 11
851	ENSG00000114383	1431.17	-0.339281	0.0616444	4.12314e-09	8.6367e-08	11334	TUSC2	3	50320027	50328251	-1	protein_coding	tumor suppressor 2, mitochondrial calcium regulator
852	ENSG00000235106	714.324	-0.398469	0.0743892	4.1782e-09	8.7417e-08	266655	BRD3OS	9	134025481	134034666	1	protein_coding	BRD3 opposite strand
853	ENSG00000141582	2325.96	-0.379854	0.0703666	4.24271e-09	8.86621e-08	8535	CBX4	17	79833156	79839440	-1	protein_coding	chromobox 4
854	ENSG00000168453	46.7337	-1.29754	0.272682	4.277e-09	8.92737e-08	55806	HR	8	22114419	22133384	-1	protein_coding	HR lysine demethylase and nuclear receptor corepressor
855	ENSG00000093010	3568.89	-0.365563	0.0673017	4.28422e-09	8.93191e-08	1312	COMT	22	19941371	19969975	1	protein_coding	catechol-O-methyltransferase
856	ENSG00000143398	6337.22	-0.242216	0.0424805	4.30782e-09	8.97058e-08	8394	PIP5K1A	1	151197949	151249536	1	protein_coding	phosphatidylinositol-4-phosphate 5-kinase type 1 alpha
857	ENSG00000113161	5920.15	0.286434	0.0510128	4.39809e-09	9.14783e-08	3156	HMGCR	5	75336329	75364001	1	protein_coding	3-hydroxy-3-methylglutaryl-CoA reductase
858	ENSG00000148248	6600	0.271586	0.048117	4.42126e-09	9.18524e-08	6836	SURF4	9	133361450	133376166	-1	protein_coding	surfeit 4
859	ENSG00000131467	4624.12	-0.231688	0.0405529	4.44624e-09	9.22634e-08	10197	PSME3	17	42824385	42843760	1	protein_coding	proteasome activator subunit 3
860	ENSG00000275234	244.071	-0.641678	0.125192	4.45638e-09	9.23658e-08	NA		19	6469465	6470152	1	lncRNA	novel transcript, antisense to DENND1C
861	ENSG00000126581	1289.19	0.338333	0.06163	4.52466e-09	9.36715e-08	8678	BECN1	17	42810134	42833350	-1	protein_coding	beclin 1
862	ENSG00000151240	710.858	0.512841	0.0995631	4.54114e-09	9.39032e-08	22982	DIP2C	10	274190	689668	-1	protein_coding	disco interacting protein 2 homolog C
863	ENSG00000095637	179.109	-0.850149	0.163639	4.57245e-09	9.44404e-08	10580	SORBS1	10	95311771	95561414	-1	protein_coding	sorbin and SH3 domain containing 1
864	ENSG00000074603	836.924	-0.386426	0.0719955	4.61035e-09	9.51126e-08	54878	DPP8	15	65442463	65517704	-1	protein_coding	dipeptidyl peptidase 8
865	ENSG00000136379	520.034	-0.477718	0.0921028	4.64892e-09	9.57968e-08	58489	ABHD17C	15	80679684	80755621	1	protein_coding	abhydrolase domain containing 17C, depalmitoylase
866	ENSG00000172757	14577.5	-0.28083	0.0500305	4.75223e-09	9.78121e-08	1072	CFL1	11	65823022	65862026	-1	protein_coding	cofilin 1
867	ENSG00000075420	1605.28	0.373534	0.0692707	4.77985e-09	9.82667e-08	64778	FNDC3B	3	172039578	172401669	1	protein_coding	fibronectin type III domain containing 3B
868	ENSG00000153551	346.123	-0.624731	0.122314	4.79938e-09	9.8554e-08	112616	CMTM7	3	32391698	32483067	1	protein_coding	CKLF like MARVEL transmembrane domain containing 7
869	ENSG00000138430	1052.1	-0.377493	0.0701572	4.83205e-09	9.91101e-08	29789	OLA1	2	174072447	174248599	-1	protein_coding	Obg like ATPase 1
870	ENSG00000111011	2346.94	-0.35794	0.0659745	4.93631e-09	1.01132e-07	65117	RSRC2	12	122503454	122527000	-1	protein_coding	arginine and serine rich coiled-coil 2
871	ENSG00000147592	1345.62	-0.357686	0.0659236	4.94466e-09	1.01186e-07	51110	LACTB2	8	70635318	70669185	-1	protein_coding	lactamase beta 2
872	ENSG00000179178	148.217	-0.824182	0.1596	5.21811e-09	1.06659e-07	128218	TMEM125	1	43269983	43274002	1	protein_coding	transmembrane protein 125
873	ENSG00000055483	1150.48	-0.345517	0.0635182	5.42513e-09	1.10763e-07	57602	USP36	17	78787381	78841441	-1	protein_coding	ubiquitin specific peptidase 36
874	ENSG00000105373	3419.76	0.39976	0.0753743	5.50612e-09	1.12287e-07	29997	NOP53	19	47745546	47757058	1	protein_coding	NOP53 ribosome biogenesis factor
875	ENSG00000080371	3668.35	-0.304223	0.0549595	5.54382e-09	1.12797e-07	23011	RAB21	12	71754863	71800286	1	protein_coding	RAB21, member RAS oncogene family
876	ENSG00000156697	1443.76	-0.345616	0.0635844	5.54383e-09	1.12797e-07	10813	UTP14A	X	129906121	129929761	1	protein_coding	UTP14A small subunit processome component
877	ENSG00000156709	2811.59	-0.266058	0.0473827	5.56779e-09	1.13154e-07	9131	AIFM1	X	130124666	130165879	-1	protein_coding	apoptosis inducing factor mitochondria associated 1
878	ENSG00000164171	180.094	-0.733624	0.143333	5.57467e-09	1.13164e-07	3673	ITGA2	5	52989340	53094779	1	protein_coding	integrin subunit alpha 2
879	ENSG00000099994	134.954	-0.821873	0.159606	5.5991e-09	1.13531e-07	56241	SUSD2	22	24181487	24189106	1	protein_coding	sushi domain containing 2
880	ENSG00000136273	788.407	-0.438058	0.083967	5.64672e-09	1.14365e-07	3364	HUS1	7	47963288	47979615	-1	protein_coding	HUS1 checkpoint clamp component
881	ENSG00000047315	4146.68	-0.261086	0.0464504	5.68968e-09	1.15104e-07	5431	POLR2B	4	56977722	57031158	1	protein_coding	RNA polymerase II subunit B
882	ENSG00000122068	3903.76	-0.289621	0.0521172	5.8935e-09	1.19092e-07	84248	FYTTD1	3	197737179	197787596	1	protein_coding	forty-two-three domain containing 1
883	ENSG00000138449	261.019	0.667136	0.131425	6.0074e-09	1.21255e-07	30061	SLC40A1	2	189560590	189583758	-1	protein_coding	solute carrier family 40 member 1
884	ENSG00000171298	4383.01	0.281761	0.0505992	6.07466e-09	1.22473e-07	2548	GAA	17	80101556	80119881	1	protein_coding	alpha glucosidase
885	ENSG00000221890	1000.44	-0.376734	0.0705597	6.14399e-09	1.23731e-07	23467	NPTXR	22	38818452	38844028	-1	protein_coding	neuronal pentraxin receptor
886	ENSG00000134049	1207.36	0.440324	0.0847754	6.25086e-09	1.2574e-07	51124	IER3IP1	18	47152834	47176364	-1	protein_coding	immediate early response 3 interacting protein 1
887	ENSG00000166266	1768.86	-0.315836	0.0575675	6.27864e-09	1.26156e-07	8065	CUL5	11	108008898	108107761	1	protein_coding	cullin 5
888	ENSG00000240694	149.6	-0.779175	0.152453	6.35588e-09	1.27563e-07	10687	PNMA2	8	26504701	26514092	-1	protein_coding	PNMA family member 2
889	ENSG00000235162	1106.79	-0.438389	0.0844123	6.39833e-09	1.2827e-07	387882	C12orf75	12	105235290	105396097	1	protein_coding	chromosome 12 open reading frame 75
890	ENSG00000011478	635.613	0.452428	0.0875648	6.42728e-09	1.28705e-07	54814	QPCTL	19	45692403	45703989	1	protein_coding	glutaminyl-peptide cyclotransferase like
891	ENSG00000175445	636.502	-0.634299	0.125562	6.49072e-09	1.29829e-07	4023	LPL	8	19901717	19967259	1	protein_coding	lipoprotein lipase
892	ENSG00000171848	5150.14	0.341551	0.0630487	6.4993e-09	1.29854e-07	6241	RRM2	2	10120698	10211725	1	protein_coding	ribonucleotide reductase regulatory subunit M2
893	ENSG00000124570	1068.75	0.421884	0.0807914	6.57536e-09	1.31226e-07	5269	SERPINB6	6	2948159	2972165	-1	protein_coding	serpin family B member 6
894	ENSG00000170522	2634.22	0.303743	0.0552003	6.72051e-09	1.33972e-07	79071	ELOVL6	4	110045846	110199199	-1	protein_coding	ELOVL fatty acid elongase 6
895	ENSG00000139428	2174.94	0.325855	0.0598146	6.8106e-09	1.35616e-07	326625	MMAB	12	109553715	109573580	-1	protein_coding	metabolism of cobalamin associated B
896	ENSG00000161980	1139.02	-0.388192	0.0733908	6.92688e-09	1.37776e-07	51728	POLR3K	16	46407	53608	-1	protein_coding	RNA polymerase III subunit K
897	ENSG00000242485	1864.8	-0.348702	0.064754	7.03708e-09	1.39812e-07	55052	MRPL20	1	1401909	1407293	-1	protein_coding	mitochondrial ribosomal protein L20
898	ENSG00000163710	798.833	0.391961	0.0742869	7.08049e-09	1.40517e-07	26577	PCOLCE2	3	142815922	142889206	-1	protein_coding	procollagen C-endopeptidase enhancer 2
899	ENSG00000131196	341.616	-0.514767	0.101675	7.21533e-09	1.43033e-07	4772	NFATC1	18	79395856	79529325	1	protein_coding	nuclear factor of activated T cells 1
900	ENSG00000183955	3870.28	-0.256744	0.0459748	7.34221e-09	1.45386e-07	387893	KMT5A	12	123384132	123409353	1	protein_coding	lysine methyltransferase 5A
901	ENSG00000112237	1359.55	0.394193	0.0749297	7.48427e-09	1.48033e-07	892	CCNC	6	99542387	99568825	-1	protein_coding	cyclin C
902	ENSG00000189091	6805.01	-0.250192	0.0447369	7.50149e-09	1.48209e-07	23450	SF3B3	16	70523791	70577670	1	protein_coding	splicing factor 3b subunit 3
903	ENSG00000100577	733.166	0.436076	0.0843837	7.5339e-09	1.48683e-07	2954	GSTZ1	14	77320996	77331597	1	protein_coding	glutathione S-transferase zeta 1
904	ENSG00000256546	303.624	0.62297	0.124126	7.61267e-09	1.50071e-07	100506691		12	122063306	122068616	1	lncRNA	novel transcript
905	ENSG00000131747	6027.6	0.385378	0.0730057	7.62381e-09	1.50124e-07	7153	TOP2A	17	40388525	40417896	-1	protein_coding	DNA topoisomerase II alpha
906	ENSG00000182165	451.445	0.573651	0.114311	7.69478e-09	1.51273e-07	NA	TP53TG1	7	87322943	87345552	-1	lncRNA	TP53 target 1
907	ENSG00000198792	1688.87	0.342148	0.0635334	7.69919e-09	1.51273e-07	25829	TMEM184B	22	38219291	38273010	-1	protein_coding	transmembrane protein 184B
908	ENSG00000176783	794.493	-0.375466	0.0708293	7.71623e-09	1.51439e-07	80230	RUFY1	5	179550554	179610012	1	protein_coding	RUN and FYVE domain containing 1
909	ENSG00000214274	343.632	0.795229	0.156641	7.7417e-09	1.51772e-07	283	ANG	14	20684177	20698971	1	protein_coding	angiogenin
910	ENSG00000176248	1214.96	-0.358048	0.0670015	7.75466e-09	1.51858e-07	29882	ANAPC2	9	137174784	137188560	-1	protein_coding	anaphase promoting complex subunit 2
911	ENSG00000147416	3012.54	-0.271189	0.0489124	7.88273e-09	1.54196e-07	526	ATP6V1B2	8	20197381	20226819	1	protein_coding	ATPase H+ transporting V1 subunit B2
912	ENSG00000100605	1449.25	-0.329766	0.0609515	7.95686e-09	1.55474e-07	3705	ITPK1	14	92936914	93116320	-1	protein_coding	inositol-tetrakisphosphate 1-kinase
913	ENSG00000077092	318.041	0.603721	0.120669	8.19329e-09	1.59918e-07	5915	RARB	3	24687887	25597932	1	protein_coding	retinoic acid receptor beta
914	ENSG00000173846	294.148	-0.698607	0.13909	8.39465e-09	1.63668e-07	1263	PLK3	1	44800377	44805990	1	protein_coding	polo like kinase 3
915	ENSG00000084070	886.701	-0.356837	0.0669463	8.50491e-09	1.65518e-07	64744	SMAP2	1	40344850	40423326	1	protein_coding	small ArfGAP2
916	ENSG00000237289	542.478	-0.450232	0.0879596	8.50822e-09	1.65518e-07	1159	CKMT1B	15	43593054	43604901	1	protein_coding	creatine kinase, mitochondrial 1B
917	ENSG00000120437	3359.85	0.386075	0.0734468	8.52732e-09	1.65708e-07	39	ACAT2	6	159762045	159779112	1	protein_coding	acetyl-CoA acetyltransferase 2
918	ENSG00000247626	1212.83	-0.326888	0.0605043	8.63432e-09	1.67604e-07	92935	MARS2	2	197705369	197708395	1	protein_coding	methionyl-tRNA synthetase 2, mitochondrial
919	ENSG00000125827	2100.88	0.320378	0.0591547	8.76533e-09	1.69961e-07	56255	TMX4	20	7977346	8019805	-1	protein_coding	thioredoxin related transmembrane protein 4
920	ENSG00000125740	210.407	0.935949	0.185259	8.86987e-09	1.718e-07	2354	FOSB	19	45467995	45475179	1	protein_coding	FosB proto-oncogene, AP-1 transcription factor subunit
921	ENSG00000101333	714.66	0.44318	0.0864992	8.88395e-09	1.71886e-07	5332	PLCB4	20	9067825	9504593	1	protein_coding	phospholipase C beta 4
922	ENSG00000167524	286.505	0.641031	0.128434	8.93639e-09	1.72712e-07	124923	RSKR	17	28601827	28614197	-1	protein_coding	ribosomal protein S6 kinase related
923	ENSG00000128604	256.757	-0.724436	0.144316	8.98746e-09	1.7351e-07	3663	IRF5	7	128937457	128950038	1	protein_coding	interferon regulatory factor 5
924	ENSG00000174136	605.886	-0.46014	0.0904019	9.05478e-09	1.7462e-07	285704	RGMB	5	98768650	98798643	1	protein_coding	repulsive guidance molecule BMP co-receptor b
925	ENSG00000107175	955.207	0.360677	0.0679426	9.07934e-09	1.74903e-07	10488	CREB3	9	35732598	35736999	1	protein_coding	cAMP responsive element binding protein 3
926	ENSG00000169710	23381.4	0.355755	0.0669113	9.29284e-09	1.78822e-07	2194	FASN	17	82078338	82098294	-1	protein_coding	fatty acid synthase
927	ENSG00000106211	7491.73	-0.351477	0.0659764	9.31199e-09	1.78996e-07	3315	HSPB1	7	76302673	76304295	1	protein_coding	heat shock protein family B (small) member 1
928	ENSG00000086589	1528.63	-0.344512	0.0644747	9.395e-09	1.80396e-07	55696	RBM22	5	150690792	150701077	-1	protein_coding	RNA binding motif protein 22
929	ENSG00000134030	306.252	0.77683	0.154427	9.44377e-09	1.81137e-07	9811	CTIF	18	48539031	48863217	1	protein_coding	cap binding complex dependent translation initiation factor
930	ENSG00000173085	373.748	0.525499	0.105194	9.82448e-09	1.88235e-07	27235	COQ2	4	83261536	83284914	-1	protein_coding	coenzyme Q2, polyprenyltransferase
931	ENSG00000083307	4585.71	-0.287716	0.0526044	9.91235e-09	1.89714e-07	79977	GRHL2	8	101492439	101669726	1	protein_coding	grainyhead like transcription factor 2
932	ENSG00000239857	252.502	-0.61646	0.124128	9.94133e-09	1.90064e-07	51608	GET4	7	876554	896436	1	protein_coding	guided entry of tail-anchored proteins factor 4
933	ENSG00000111725	602.992	-0.464392	0.0916813	9.9529e-09	1.9008e-07	5564	PRKAB1	12	119667864	119681624	1	protein_coding	protein kinase AMP-activated non-catalytic subunit beta 1
934	ENSG00000114200	357.52	0.527529	0.105691	9.96624e-09	1.9013e-07	590	BCHE	3	165772904	165837462	-1	protein_coding	butyrylcholinesterase
935	ENSG00000119900	2056.51	0.319318	0.0591897	9.99903e-09	1.90551e-07	79627	OGFRL1	6	71288811	71309059	1	protein_coding	opioid growth factor receptor like 1
936	ENSG00000160796	2179.38	-0.355453	0.0670584	1.0197e-08	1.94115e-07	23218	NBEAL2	3	46979666	47009704	1	protein_coding	neurobeachin like 2
937	ENSG00000137393	587.749	-0.453895	0.0894069	1.02831e-08	1.95545e-07	255488	RNF144B	6	18387350	18468870	1	protein_coding	ring finger protein 144B
938	ENSG00000177106	2283.08	-0.379674	0.0725101	1.03814e-08	1.97203e-07	64787	EPS8L2	11	694438	727727	1	protein_coding	EPS8 like 2
939	ENSG00000132740	413.158	-0.486169	0.0967503	1.04224e-08	1.9777e-07	3508	IGHMBP2	11	68903863	68940602	1	protein_coding	immunoglobulin mu DNA binding protein 2
940	ENSG00000183258	1644.11	-0.299773	0.0552183	1.0699e-08	2.02801e-07	51428	DDX41	5	177511577	177516961	-1	protein_coding	DEAD-box helicase 41
941	ENSG00000157881	534.634	-0.4441	0.0873393	1.08296e-08	2.05057e-07	55229	PANK4	1	2508537	2526597	-1	protein_coding	pantothenate kinase 4 (inactive)
942	ENSG00000154767	1855.41	0.296863	0.0546524	1.09196e-08	2.0654e-07	7508	XPC	3	14145147	14178621	-1	protein_coding	XPC complex subunit, DNA damage recognition and repair factor
943	ENSG00000178719	4965.25	-0.353809	0.0669213	1.12453e-08	2.12474e-07	2907	GRINA	8	143990056	143993415	1	protein_coding	glutamate ionotropic receptor NMDA type subunit associated protein 1
944	ENSG00000135919	528.213	0.462939	0.0918937	1.16636e-08	2.20144e-07	5270	SERPINE2	2	223975045	224039318	-1	protein_coding	serpin family E member 2
945	ENSG00000156858	719.202	-0.405798	0.0789031	1.22157e-08	2.3032e-07	78994	PRR14	16	30650717	30656413	1	protein_coding	proline rich 14
946	ENSG00000061936	1545.77	-0.299374	0.0554277	1.25473e-08	2.36321e-07	6433	SFSWAP	12	131711081	131799738	1	protein_coding	splicing factor SWAP
947	ENSG00000120438	10441.7	-0.289467	0.0533782	1.25862e-08	2.36802e-07	6950	TCP1	6	159778498	159789703	-1	protein_coding	t-complex 1
948	ENSG00000105810	602.143	0.615034	0.125165	1.29964e-08	2.44261e-07	1021	CDK6	7	92604921	92836573	-1	protein_coding	cyclin dependent kinase 6
949	ENSG00000114686	4814.65	-0.265526	0.048591	1.31936e-08	2.47493e-07	11222	MRPL3	3	131462212	131502983	-1	protein_coding	mitochondrial ribosomal protein L3
950	ENSG00000151233	2242.82	0.340399	0.064325	1.31963e-08	2.47493e-07	283464	GXYLT1	12	42081845	42144874	-1	protein_coding	glucoside xylosyltransferase 1
951	ENSG00000090539	43.2091	-1.23416	0.267374	1.32956e-08	2.49092e-07	8646	CHRD	3	184380073	184390736	1	protein_coding	chordin
952	ENSG00000103342	5110.49	-0.246583	0.0449053	1.38519e-08	2.59242e-07	2935	GSPT1	16	11868128	11916082	-1	protein_coding	G1 to S phase transition 1
953	ENSG00000100889	1590.17	0.362515	0.0693687	1.38819e-08	2.59529e-07	5106	PCK2	14	24094053	24110598	1	protein_coding	phosphoenolpyruvate carboxykinase 2, mitochondrial
954	ENSG00000033327	162.084	-0.785296	0.158567	1.40107e-08	2.61662e-07	9846	GAB2	11	78215293	78418348	-1	protein_coding	GRB2 associated binding protein 2
955	ENSG00000135090	464.449	-0.509692	0.103149	1.40367e-08	2.61726e-07	51347	TAOK3	12	118149801	118372907	-1	protein_coding	TAO kinase 3
956	ENSG00000100290	150.991	-0.731444	0.148289	1.40437e-08	2.61726e-07	638	BIK	22	43110750	43129712	1	protein_coding	BCL2 interacting killer
957	ENSG00000139433	1549.29	-0.315127	0.0589867	1.41357e-08	2.63164e-07	51228	GLTP	12	109850945	109880541	-1	protein_coding	glycolipid transfer protein
958	ENSG00000072274	11304.6	0.245519	0.0447609	1.44843e-08	2.69371e-07	7037	TFRC	3	196027183	196082096	-1	protein_coding	transferrin receptor
959	ENSG00000090020	1103.04	-0.449695	0.089636	1.46917e-08	2.72942e-07	6548	SLC9A1	1	27098809	27166981	-1	protein_coding	solute carrier family 9 member A1
960	ENSG00000054179	126.697	-0.902853	0.182508	1.51582e-08	2.81315e-07	954	ENTPD2	9	137048107	137054061	-1	protein_coding	ectonucleoside triphosphate diphosphohydrolase 2
961	ENSG00000170502	848.238	-0.354192	0.0677834	1.56284e-08	2.89737e-07	53343	NUDT9	4	87422573	87459455	1	protein_coding	nudix hydrolase 9
962	ENSG00000171928	908.93	0.424504	0.0840035	1.57651e-08	2.91967e-07	51030	TVP23B	17	18781111	18806714	1	protein_coding	trans-golgi network vesicle protein 23 homolog B
963	ENSG00000170653	1077.51	0.463227	0.0930321	1.58394e-08	2.93038e-07	11016	ATF7	12	53507856	53626410	-1	protein_coding	activating transcription factor 7
964	ENSG00000122678	558.114	-0.474935	0.0959208	1.66613e-08	3.07922e-07	27434	POLM	7	44072062	44082530	-1	protein_coding	DNA polymerase mu
965	ENSG00000102531	2464.84	0.365593	0.070574	1.70093e-08	3.14025e-07	22862	FNDC3A	13	48975912	49209779	1	protein_coding	fibronectin type III domain containing 3A
966	ENSG00000173540	2804.21	0.30052	0.0562948	1.74969e-08	3.22692e-07	29925	GMPPB	3	49716844	49723973	-1	protein_coding	GDP-mannose pyrophosphorylase B
967	ENSG00000112232	174.815	-0.72577	0.148671	1.78136e-08	3.28192e-07	202559	KHDRBS2	6	61679961	62286225	-1	protein_coding	KH RNA binding domain containing, signal transduction associated 2
968	ENSG00000161217	1598.52	-0.326507	0.0620324	1.86471e-08	3.43191e-07	5130	PCYT1A	3	196214222	196287957	-1	protein_coding	phosphate cytidylyltransferase 1A, choline
969	ENSG00000182704	965.417	0.343496	0.0658208	1.88009e-08	3.45664e-07	25987	TSKU	11	76782251	76798153	1	protein_coding	tsukushi, small leucine rich proteoglycan
970	ENSG00000089157	43548.3	0.319354	0.0604916	1.88553e-08	3.46305e-07	6175	RPLP0	12	120196699	120201235	-1	protein_coding	ribosomal protein lateral stalk subunit P0
971	ENSG00000144339	170.229	0.81253	0.165993	1.9092e-08	3.49773e-07	23671	TMEFF2	2	191949043	192194933	-1	protein_coding	transmembrane protein with EGF like and two follistatin like domains 2
972	ENSG00000127526	1499.59	-0.330646	0.0629972	1.9102e-08	3.49773e-07	79939	SLC35E1	19	16549831	16572415	-1	protein_coding	solute carrier family 35 member E1
973	ENSG00000101868	871.619	0.361613	0.0699599	1.91032e-08	3.49773e-07	5422	POLA1	X	24693873	24996986	1	protein_coding	DNA polymerase alpha 1, catalytic subunit
974	ENSG00000188167	252.13	0.654759	0.135204	1.91888e-08	3.50978e-07	643853	TMPPE	3	33090421	33097146	-1	protein_coding	transmembrane protein with metallophosphoesterase domain
975	ENSG00000132254	2252.47	-0.296151	0.055554	1.92676e-08	3.52056e-07	23647	ARFIP2	11	6474683	6481479	-1	protein_coding	ADP ribosylation factor interacting protein 2
976	ENSG00000176715	521.337	-0.446738	0.089924	1.9544e-08	3.56738e-07	197322	ACSF3	16	89088375	89164121	1	protein_coding	acyl-CoA synthetase family member 3
977	ENSG00000188747	124.74	-0.883817	0.180631	1.97221e-08	3.59619e-07	10811	NOXA1	9	137423350	137434406	1	protein_coding	NADPH oxidase activator 1
978	ENSG00000187325	1467.79	-0.298418	0.0560832	1.97644e-08	3.6002e-07	51616	TAF9B	X	78129748	78139650	-1	protein_coding	TATA-box binding protein associated factor 9b
979	ENSG00000247556	4898.97	0.322218	0.061252	2.00855e-08	3.65495e-07	729082	OIP5-AS1	15	41283990	41309737	1	lncRNA	OIP5 antisense RNA 1
980	ENSG00000065548	2317.87	-0.297983	0.0560479	2.03591e-08	3.69714e-07	55854	ZC3H15	2	186486253	186509361	1	protein_coding	zinc finger CCCH-type containing 15
981	ENSG00000198937	954.979	0.375374	0.0732901	2.0342e-08	3.69714e-07	154467	CCDC167	6	37482938	37499893	-1	protein_coding	coiled-coil domain containing 167
982	ENSG00000135046	68.664	1.22342	0.269864	2.04176e-08	3.70398e-07	301	ANXA1	9	73151865	73170393	1	protein_coding	annexin A1
983	ENSG00000091136	592.539	0.420194	0.0838661	2.07787e-08	3.76564e-07	3912	LAMB1	7	107923799	108003213	-1	protein_coding	laminin subunit beta 1
984	ENSG00000144560	2437.6	0.282237	0.0527865	2.09469e-08	3.79224e-07	9686	VGLL4	3	11556069	11771350	-1	protein_coding	vestigial like family member 4
985	ENSG00000065150	6560.41	0.218084	0.0399258	2.1152e-08	3.82547e-07	3843	IPO5	13	97953658	98024296	1	protein_coding	importin 5
986	ENSG00000142188	2724.07	0.324264	0.0618324	2.13386e-08	3.85529e-07	757	TMEM50B	21	33432485	33479974	-1	protein_coding	transmembrane protein 50B
987	ENSG00000101665	395.871	-0.530689	0.109669	2.16611e-08	3.9056e-07	4092	SMAD7	18	48919853	48950965	-1	protein_coding	SMAD family member 7
988	ENSG00000073169	1144.78	-0.396065	0.0782996	2.16585e-08	3.9056e-07	83642	SELENOO	22	50201011	50217616	1	protein_coding	selenoprotein O
989	ENSG00000213523	809.771	-0.40916	0.0814195	2.18806e-08	3.93951e-07	10011	SRA1	5	140537340	140557677	-1	protein_coding	steroid receptor RNA activator 1
990	ENSG00000196233	1784.37	0.440378	0.0888154	2.18936e-08	3.93951e-07	84458	LCOR	10	96832254	96995956	1	protein_coding	ligand dependent nuclear receptor corepressor
991	ENSG00000172936	394.451	-0.480389	0.098229	2.19337e-08	3.94273e-07	4615	MYD88	3	38138478	38143022	1	protein_coding	MYD88 innate immune signal transduction adaptor
992	ENSG00000146072	3692.22	0.231636	0.0426273	2.2023e-08	3.95478e-07	27242	TNFRSF21	6	47231532	47309905	-1	protein_coding	TNF receptor superfamily member 21
993	ENSG00000164647	2360.9	0.35007	0.0677387	2.25257e-08	4.04096e-07	26872	STEAP1	7	90154456	90164829	1	protein_coding	STEAP family member 1
994	ENSG00000196182	1479.11	0.357409	0.0695381	2.36477e-08	4.23795e-07	83931	STK40	1	36339624	36385924	-1	protein_coding	serine/threonine kinase 40
995	ENSG00000140995	994.273	-0.401443	0.0798528	2.38201e-08	4.26455e-07	54849	DEF8	16	89948697	89968060	1	protein_coding	differentially expressed in FDCP 8 homolog
996	ENSG00000101266	5373.67	-0.248273	0.0460843	2.43406e-08	4.35333e-07	1457	CSNK2A1	20	472498	543835	-1	protein_coding	casein kinase 2 alpha 1
997	ENSG00000136826	496.495	0.509099	0.10533	2.45815e-08	4.39199e-07	9314	KLF4	9	107484852	107490482	-1	protein_coding	Kruppel like factor 4
998	ENSG00000130733	1439.16	0.413998	0.0829373	2.4622e-08	4.39481e-07	78992	YIPF2	19	10922185	10928681	-1	protein_coding	Yip1 domain family member 2
999	ENSG00000134697	2452	-0.255811	0.0476428	2.4887e-08	4.43764e-07	29889	GNL2	1	37566816	37595937	-1	protein_coding	G protein nucleolar 2
1000	ENSG00000177946	447.02	0.456658	0.093254	2.57493e-08	4.58678e-07	92806	CENPBD1	16	89969791	89972534	-1	transcribed_unitary_pseudogene	CENPB DNA-binding domain containing 1
1001	ENSG00000035403	3548.64	-0.247764	0.0461196	2.66108e-08	4.73549e-07	7414	VCL	10	73995193	74121363	1	protein_coding	vinculin
1002	ENSG00000175606	982.837	-0.381041	0.0754569	2.75688e-08	4.90107e-07	54968	TMEM70	8	73972437	73982783	1	protein_coding	transmembrane protein 70
1003	ENSG00000158604	5871.33	-0.21935	0.04056	2.83392e-08	5.03297e-07	222068	TMED4	7	44577894	44582287	-1	protein_coding	transmembrane p24 trafficking protein 4
1004	ENSG00000183762	182.059	-0.735377	0.1536	2.84852e-08	5.05384e-07	83999	KREMEN1	22	29073035	29168333	1	protein_coding	kringle containing transmembrane protein 1
1005	ENSG00000131943	466.798	0.46132	0.0947594	2.86297e-08	5.07441e-07	83636	C19orf12	19	29698937	29715789	-1	protein_coding	chromosome 19 open reading frame 12
1006	ENSG00000213186	1562.95	0.314383	0.0603017	2.87609e-08	5.09258e-07	286827	TRIM59	3	160432445	160485773	-1	protein_coding	tripartite motif containing 59
1007	ENSG00000203485	812.621	-0.457729	0.0939308	2.88405e-08	5.10158e-07	64423	INF2	14	104681146	104722535	1	protein_coding	inverted formin 2
1008	ENSG00000152102	2007.65	-0.287527	0.0545079	2.90947e-08	5.14142e-07	130074	FAM168B	2	131047876	131093460	-1	protein_coding	family with sequence similarity 168 member B
1009	ENSG00000104613	2309.4	0.281052	0.0531674	2.95966e-08	5.2249e-07	55174	INTS10	8	19817391	19852083	1	protein_coding	integrator complex subunit 10
1010	ENSG00000120254	775.425	0.415246	0.0838408	2.97067e-08	5.23913e-07	25902	MTHFD1L	6	150865679	151101887	1	protein_coding	methylenetetrahydrofolate dehydrogenase (NADP+ dependent) 1 like
1011	ENSG00000160714	4146.65	-0.244004	0.0455333	2.97431e-08	5.24034e-07	55585	UBE2Q1	1	154548577	154559028	-1	protein_coding	ubiquitin conjugating enzyme E2 Q1
1012	ENSG00000157216	1549.32	-0.295089	0.0561871	3.00204e-08	5.28394e-07	23648	SSBP3	1	54225433	54413479	-1	protein_coding	single stranded DNA binding protein 3
1013	ENSG00000106591	1416.62	-0.330385	0.0640297	3.08642e-08	5.42709e-07	64983	MRPL32	7	42932376	42948958	1	protein_coding	mitochondrial ribosomal protein L32
1014	ENSG00000229043	423.328	0.510515	0.106736	3.15336e-08	5.53381e-07	NA	ZFAND2A-DT	7	1160374	1165607	1	lncRNA	ZFAND2A divergent transcript
1015	ENSG00000141385	3294.95	0.314077	0.0604316	3.15112e-08	5.53381e-07	10939	AFG3L2	18	12328944	12377227	-1	protein_coding	AFG3 like matrix AAA peptidase subunit 2
1016	ENSG00000173473	8703.36	0.268098	0.0505856	3.18953e-08	5.59177e-07	6599	SMARCC1	3	47585269	47782106	-1	protein_coding	SWI/SNF related, matrix associated, actin dependent regulator of chromatin subfamily c member 1
1017	ENSG00000171262	2264.41	-0.282238	0.0535663	3.20408e-08	5.61173e-07	283742	FAM98B	15	38454127	38487710	1	protein_coding	family with sequence similarity 98 member B
1018	ENSG00000120889	3329.96	0.301445	0.0576993	3.21188e-08	5.61984e-07	8795	TNFRSF10B	8	23020133	23069031	-1	protein_coding	TNF receptor superfamily member 10b
1019	ENSG00000129055	1464.27	0.319403	0.061739	3.33253e-08	5.82519e-07	25847	ANAPC13	3	134477706	134486716	-1	protein_coding	anaphase promoting complex subunit 13
1020	ENSG00000170234	686.901	0.439732	0.0901578	3.35036e-08	5.84485e-07	114825	PWWP2A	5	160061801	160119450	-1	protein_coding	PWWP domain containing 2A
1021	ENSG00000063180	642.34	-0.436346	0.0893387	3.3499e-08	5.84485e-07	770	CA11	19	48637946	48646187	-1	protein_coding	carbonic anhydrase 11
1022	ENSG00000168883	1352.16	-0.328194	0.063783	3.43333e-08	5.9837e-07	10713	USP39	2	85602856	85649283	1	protein_coding	ubiquitin specific peptidase 39
1023	ENSG00000174943	742.122	0.367547	0.072924	3.47917e-08	6.05764e-07	253980	KCTD13	16	29905012	29926236	-1	protein_coding	potassium channel tetramerization domain containing 13
1024	ENSG00000135472	62.7226	-1.04515	0.223817	3.53402e-08	6.14712e-07	23017	FAIM2	12	49866896	49904217	-1	protein_coding	Fas apoptotic inhibitory molecule 2
1025	ENSG00000168243	262.54	-0.637977	0.135418	3.60212e-08	6.25944e-07	2786	GNG4	1	235547685	235650754	-1	protein_coding	G protein subunit gamma 4
1026	ENSG00000168792	274.619	-0.60111	0.127676	3.637e-08	6.31386e-07	116236	ABHD15	17	29560547	29567037	-1	protein_coding	abhydrolase domain containing 15
1027	ENSG00000105953	5199.04	-0.286773	0.0547935	3.67042e-08	6.36564e-07	4967	OGDH	7	44606572	44709066	1	protein_coding	oxoglutarate dehydrogenase
1028	ENSG00000181790	1478.82	-0.354719	0.0700578	3.67669e-08	6.3703e-07	575	ADGRB1	8	142449430	142545009	1	protein_coding	adhesion G protein-coupled receptor B1
1029	ENSG00000173193	939.265	0.40294	0.0815862	3.70455e-08	6.4123e-07	54625	PARP14	3	122680839	122730840	1	protein_coding	poly(ADP-ribose) polymerase family member 14
1030	ENSG00000072518	2013.76	-0.329416	0.0642773	3.76511e-08	6.51078e-07	2011	MARK2	11	63838928	63911020	1	protein_coding	microtubule affinity regulating kinase 2
1031	ENSG00000064309	201.71	-0.674673	0.143323	3.80574e-08	6.57463e-07	50937	CDON	11	125955796	126063335	-1	protein_coding	cell adhesion associated, oncogene regulated
1032	ENSG00000078140	5798.35	-0.207328	0.038631	3.92436e-08	6.77295e-07	3093	UBE2K	4	39698109	39782792	1	protein_coding	ubiquitin conjugating enzyme E2 K
1033	ENSG00000169715	399.665	-0.681375	0.144929	3.94959e-08	6.80987e-07	4493	MT1E	16	56625475	56627112	1	protein_coding	metallothionein 1E
1034	ENSG00000049130	620.859	0.417762	0.0854155	3.96891e-08	6.83654e-07	4254	KITLG	12	88492793	88580851	-1	protein_coding	KIT ligand
1035	ENSG00000112658	1295.62	-0.38778	0.0781526	3.989e-08	6.86449e-07	6722	SRF	6	43171269	43181506	1	protein_coding	serum response factor
1036	ENSG00000172795	2539.08	0.392022	0.0792046	4.02444e-08	6.91206e-07	167227	DCP2	5	112976702	113022195	1	protein_coding	decapping mRNA 2
1037	ENSG00000166292	19.5599	2.00736	0.623854	4.02345e-08	6.91206e-07	55273	TMEM100	17	55719627	55732121	-1	protein_coding	transmembrane protein 100
1038	ENSG00000001084	1814.04	0.29104	0.0559383	4.11105e-08	7.05399e-07	2729	GCLC	6	53497341	53616970	-1	protein_coding	glutamate-cysteine ligase catalytic subunit
1039	ENSG00000141905	2826.95	0.35346	0.0700805	4.14533e-08	7.10594e-07	4782	NFIC	19	3314403	3469217	1	protein_coding	nuclear factor I C
1040	ENSG00000135226	117.283	2.15693	0.821384	4.17117e-08	7.14334e-07	54490	UGT2B28	4	69280475	69295050	1	protein_coding	UDP glucuronosyltransferase family 2 member B28
1041	ENSG00000114354	4326.72	-0.233729	0.0439764	4.17552e-08	7.14388e-07	10342	TFG	3	100709295	100748964	1	protein_coding	trafficking from ER to golgi regulator
1042	ENSG00000128891	414.722	0.492915	0.103922	4.26696e-08	7.29329e-07	90416	CCDC32	15	40528683	40565057	-1	protein_coding	coiled-coil domain containing 32
1043	ENSG00000198899	91957.7	-0.40013	0.0813747	4.2897e-08	7.32511e-07	4508	MT-ATP6	MT	8527	9207	1	protein_coding	mitochondrially encoded ATP synthase membrane subunit 6
1044	ENSG00000176884	660.179	-0.48732	0.102662	4.34536e-08	7.41302e-07	2902	GRIN1	9	137139154	137168756	1	protein_coding	glutamate ionotropic receptor NMDA type subunit 1
1045	ENSG00000135124	618.658	-0.422895	0.0869887	4.35226e-08	7.41766e-07	5025	P2RX4	12	121210065	121234106	1	protein_coding	purinergic receptor P2X 4
1046	ENSG00000188549	122.241	-0.773984	0.164465	4.41219e-08	7.51258e-07	388115	CCDC9B	15	40331452	40340939	-1	protein_coding	coiled-coil domain containing 9B
1047	ENSG00000123545	831.828	-0.394118	0.080027	4.4489e-08	7.56057e-07	29078	NDUFAF4	6	96889315	96897891	-1	protein_coding	NADH:ubiquinone oxidoreductase complex assembly factor 4
1048	ENSG00000196911	166.327	0.683265	0.14609	4.44741e-08	7.56057e-07	3841	KPNA5	6	116681187	116741867	1	protein_coding	karyopherin subunit alpha 5
1049	ENSG00000114923	105.186	-0.897051	0.190449	4.46704e-08	7.58413e-07	6508	SLC4A3	2	219627394	219641980	1	protein_coding	solute carrier family 4 member 3
1050	ENSG00000175115	1194.56	0.361943	0.0723014	4.4869e-08	7.61057e-07	55690	PACS1	11	66070272	66244744	1	protein_coding	phosphofurin acidic cluster sorting protein 1
1051	ENSG00000163479	10742.2	0.268811	0.0513479	4.49624e-08	7.61913e-07	6746	SSR2	1	156009048	156020951	-1	protein_coding	signal sequence receptor subunit 2
1052	ENSG00000128564	1444.94	-0.987036	0.211655	4.54612e-08	7.69631e-07	7425	VGF	7	101162509	101165569	-1	protein_coding	VGF nerve growth factor inducible
1053	ENSG00000250722	672.169	0.459059	0.0961483	4.70914e-08	7.9618e-07	6414	SELENOP	5	42799880	42887392	-1	protein_coding	selenoprotein P
1054	ENSG00000174132	535.53	-0.437064	0.0907546	4.71192e-08	7.9618e-07	345757	FAM174A	5	100535374	100586741	1	protein_coding	family with sequence similarity 174 member A
1055	ENSG00000007923	2332.03	-0.280918	0.0540292	4.73594e-08	7.98717e-07	55735	DNAJC11	1	6634168	6701924	-1	protein_coding	DnaJ heat shock protein family (Hsp40) member C11
1056	ENSG00000110108	1624.39	-0.281606	0.0541763	4.73321e-08	7.98717e-07	79073	TMEM109	11	60914158	60923443	1	protein_coding	transmembrane protein 109
1057	ENSG00000156453	335.139	-0.567442	0.121735	4.75839e-08	8.01742e-07	5097	PCDH1	5	141853090	141879246	-1	protein_coding	protocadherin 1
1058	ENSG00000118680	6440.33	-0.255154	0.048591	4.78423e-08	8.05329e-07	103910	MYL12B	18	3261479	3278461	1	protein_coding	myosin light chain 12B
1059	ENSG00000166165	13277.7	-0.375478	0.0757486	4.81494e-08	8.09732e-07	1152	CKB	14	103519667	103522833	-1	protein_coding	creatine kinase B
1060	ENSG00000163636	3240.72	-0.253814	0.0483306	4.83662e-08	8.12606e-07	9861	PSMD6	3	64010550	64024010	-1	protein_coding	proteasome 26S subunit, non-ATPase 6
1061	ENSG00000131669	923.284	-0.381263	0.0771696	4.84873e-08	8.1387e-07	4814	NINJ1	9	93121496	93134251	-1	protein_coding	ninjurin 1
1062	ENSG00000204060	76.4331	-0.984708	0.211801	4.86508e-08	8.15074e-07	100132074	FOXO6	1	41361922	41383590	1	protein_coding	forkhead box O6
1063	ENSG00000158301	494.775	0.461219	0.0968041	4.86138e-08	8.15074e-07	100528062	GPRASP2	X	102712445	102717733	1	protein_coding	G protein-coupled receptor associated sorting protein 2
1064	ENSG00000158301	494.775	0.461219	0.0968041	4.86138e-08	8.15074e-07	114928	GPRASP2	X	102712445	102717733	1	protein_coding	G protein-coupled receptor associated sorting protein 2
1065	ENSG00000106003	142.697	-0.702495	0.150666	4.88656e-08	8.17852e-07	3955	LFNG	7	2512529	2529177	1	protein_coding	LFNG O-fucosylpeptide 3-beta-N-acetylglucosaminyltransferase
1066	ENSG00000110200	819.947	0.388352	0.0789202	4.89089e-08	8.17852e-07	25906	ANAPC15	11	72106378	72112780	-1	protein_coding	anaphase promoting complex subunit 15
1067	ENSG00000129691	2114.94	-0.281527	0.0542633	4.99217e-08	8.34002e-07	9070	ASH2L	8	38105493	38144076	1	protein_coding	ASH2 like, histone lysine methyltransferase complex subunit
1068	ENSG00000015592	90.5786	1.59169	0.434496	5.02295e-08	8.38355e-07	81551	STMN4	8	27235308	27258420	-1	protein_coding	stathmin 4
1069	ENSG00000198840	12563.5	-0.409769	0.0842737	5.04621e-08	8.41446e-07	4537	MT-ND3	MT	10059	10404	1	protein_coding	mitochondrially encoded NADH:ubiquinone oxidoreductase core subunit 3
1070	ENSG00000040341	1266.36	-0.332713	0.0657496	5.05591e-08	8.42272e-07	27067	STAU2	8	73420369	73747708	-1	protein_coding	staufen double-stranded RNA binding protein 2
1071	ENSG00000185100	597.761	-0.392789	0.0802007	5.20329e-08	8.6601e-07	122622	ADSS1	14	104724229	104747325	1	protein_coding	adenylosuccinate synthase 1
1072	ENSG00000116406	5517.45	0.322958	0.0636215	5.31105e-08	8.82539e-07	80267	EDEM3	1	184690237	184754907	-1	protein_coding	ER degradation enhancing alpha-mannosidase like protein 3
1073	ENSG00000205517	663.986	-0.534009	0.114647	5.31255e-08	8.82539e-07	57139	RGL3	19	11384341	11419328	-1	protein_coding	ral guanine nucleotide dissociation stimulator like 3
1074	ENSG00000196586	2826.46	-0.331988	0.065719	5.34311e-08	8.86786e-07	4646	MYO6	6	75749201	75919537	1	protein_coding	myosin VI
1075	ENSG00000204682	238.233	0.604046	0.130548	5.39263e-08	8.94169e-07	399726	MIR1915HG	10	21492658	21497260	-1	lncRNA	MIR1915 host gene
1076	ENSG00000140990	2966.17	-0.306318	0.0598857	5.40112e-08	8.9474e-07	4716	NDUFB10	16	1959538	1961975	1	protein_coding	NADH:ubiquinone oxidoreductase subunit B10
1077	ENSG00000112414	2690.96	0.352883	0.0706785	5.44232e-08	9.00315e-07	57211	ADGRG6	6	142301854	142446266	1	protein_coding	adhesion G protein-coupled receptor G6
1078	ENSG00000184408	263.669	0.733489	0.15778	5.44492e-08	9.00315e-07	3751	KCND2	7	120273175	120750337	1	protein_coding	potassium voltage-gated channel subfamily D member 2
1079	ENSG00000079335	677.04	0.447558	0.0939641	5.54357e-08	9.15773e-07	8556	CDC14A	1	100345001	100520277	1	protein_coding	cell division cycle 14A
1080	ENSG00000174839	2251.72	0.284638	0.0551884	5.66085e-08	9.34276e-07	201627	DENND6A	3	57625454	57693077	-1	protein_coding	DENN domain containing 6A
1081	ENSG00000105516	148.63	-0.716993	0.154845	5.79486e-08	9.55506e-07	1628	DBP	19	48630030	48637379	-1	protein_coding	D-box binding PAR bZIP transcription factor
1082	ENSG00000198954	1404.51	-0.291248	0.0567181	5.88549e-08	9.69548e-07	26128	KIFBP	10	68988803	69043544	1	protein_coding	kinesin family binding protein
1083	ENSG00000111615	3487.31	-0.25997	0.0499747	5.91896e-08	9.74158e-07	11103	KRR1	12	75490863	75511636	-1	protein_coding	KRR1 small subunit processome component homolog
1084	ENSG00000211689	136.584	1.04083	0.228725	5.92646e-08	9.74488e-07	445347	TRGC1	7	38257879	38265678	-1	TR_C_gene	T cell receptor gamma constant 1
1085	ENSG00000140105	3743.27	-0.246928	0.0472632	6.00562e-08	9.86589e-07	7453	WARS1	14	100333790	100376805	-1	protein_coding	tryptophanyl-tRNA synthetase 1
1086	ENSG00000140497	1055.9	-0.315487	0.0622905	6.23386e-08	1.02314e-06	10066	SCAMP2	15	74843730	74873365	-1	protein_coding	secretory carrier membrane protein 2
1087	ENSG00000177076	276.485	-0.582478	0.126627	6.26304e-08	1.02698e-06	340485	ACER2	9	19409009	19452505	1	protein_coding	alkaline ceramidase 2
1088	ENSG00000214194	1007.07	0.394789	0.0813261	6.32028e-08	1.03541e-06	401397	SMIM30	7	113116718	113118560	-1	protein_coding	small integral membrane protein 30
1089	ENSG00000149313	1668.38	-0.301413	0.0591703	6.4286e-08	1.05211e-06	60496	AASDHPPT	11	106075501	106098699	1	protein_coding	aminoadipate-semialdehyde dehydrogenase-phosphopantetheinyl transferase
1090	ENSG00000140983	3410.84	-0.327875	0.0652266	6.4341e-08	1.05211e-06	89941	RHOT2	16	668105	674174	1	protein_coding	ras homolog family member T2
1091	ENSG00000104899	371.334	-0.663442	0.144422	6.44446e-08	1.05283e-06	268	AMH	19	2249309	2252073	1	protein_coding	anti-Mullerian hormone
1092	ENSG00000115947	566.898	-0.418861	0.0874183	6.49771e-08	1.06056e-06	5000	ORC4	2	147930396	148021604	-1	protein_coding	origin recognition complex subunit 4
1093	ENSG00000170100	871.679	-0.349741	0.0704288	6.52923e-08	1.06472e-06	197320	ZNF778	16	89217703	89237141	1	protein_coding	zinc finger protein 778
1094	ENSG00000143545	1624.14	0.346343	0.0696702	6.65756e-08	1.08465e-06	5872	RAB13	1	153981617	153986358	-1	protein_coding	RAB13, member RAS oncogene family
1095	ENSG00000167123	244.01	0.643508	0.140404	6.67135e-08	1.08521e-06	51148	CERCAM	9	128411751	128437351	1	protein_coding	cerebral endothelial cell adhesion molecule
1096	ENSG00000105618	1579.54	0.332426	0.0663827	6.67324e-08	1.08521e-06	26121	PRPF31	19	54115410	54131719	1	protein_coding	pre-mRNA processing factor 31
1097	ENSG00000124532	1399.28	-0.317464	0.0629361	6.75811e-08	1.09801e-06	57380	MRS2	6	24402908	24426194	1	protein_coding	magnesium transporter MRS2
1098	ENSG00000072682	297.049	0.594656	0.129862	6.83364e-08	1.10825e-06	8974	P4HA2	5	132190147	132295315	-1	protein_coding	prolyl 4-hydroxylase subunit alpha 2
1099	ENSG00000177189	829.915	0.413612	0.086285	6.83194e-08	1.10825e-06	6197	RPS6KA3	X	20149911	20267519	-1	protein_coding	ribosomal protein S6 kinase A3
1100	ENSG00000105723	1498.9	-0.320655	0.0638035	7.13164e-08	1.15552e-06	2931	GSK3A	19	42226225	42242625	-1	protein_coding	glycogen synthase kinase 3 alpha
1101	ENSG00000105767	367.207	-0.482176	0.103694	7.29884e-08	1.18153e-06	199731	CADM4	19	43622368	43639850	-1	protein_coding	cell adhesion molecule 4
1102	ENSG00000177731	12131.9	0.220629	0.0421796	7.40949e-08	1.19835e-06	2314	FLII	17	18244815	18258738	-1	protein_coding	FLII actin remodeling protein
1103	ENSG00000179029	589.907	0.418801	0.0879108	7.46629e-08	1.20644e-06	84314	TMEM107	17	8172457	8176399	-1	protein_coding	transmembrane protein 107
1104	ENSG00000103811	478.495	-0.511476	0.110998	7.50363e-08	1.21137e-06	1512	CTSH	15	78921058	78949574	-1	protein_coding	cathepsin H
1105	ENSG00000166025	393.656	0.645134	0.141668	7.67108e-08	1.2365e-06	154810	AMOTL1	11	94706431	94876748	1	protein_coding	angiomotin like 1
1106	ENSG00000090975	503.686	-0.416146	0.0873421	7.67321e-08	1.2365e-06	57605	PITPNM2	12	122983480	123151090	-1	protein_coding	phosphatidylinositol transfer protein membrane associated 2
1107	ENSG00000138785	676.652	-0.370655	0.0759836	7.68825e-08	1.23779e-06	57117	INTS12	4	105682627	105895986	-1	protein_coding	integrator complex subunit 12
1108	ENSG00000119392	1695.5	0.281032	0.0550389	7.76207e-08	1.24855e-06	2733	GLE1	9	128504655	128543874	1	protein_coding	GLE1 RNA export mediator
1109	ENSG00000114062	2773.08	0.308177	0.0611466	7.8113e-08	1.25533e-06	7337	UBE3A	15	25333728	25439051	-1	protein_coding	ubiquitin protein ligase E3A
1110	ENSG00000147274	6748.45	0.245768	0.0474732	7.83894e-08	1.25863e-06	27316	RBMX	X	136848004	136880764	-1	protein_coding	RNA binding motif protein X-linked
1111	ENSG00000131507	1562.08	-0.296905	0.058624	7.94172e-08	1.27398e-06	80762	NDFIP1	5	142108779	142154440	1	protein_coding	Nedd4 family interacting protein 1
1112	ENSG00000103091	1044.24	0.351347	0.0713723	7.96758e-08	1.27697e-06	79726	WDR59	16	74871362	75000173	-1	protein_coding	WD repeat domain 59
1113	ENSG00000268471	258.058	0.609601	0.134207	8.07393e-08	1.29052e-06	54553	MIR4453HG	4	152536264	152539263	1	lncRNA	MIR4453 host gene
1114	ENSG00000196091	161.895	0.806144	0.17606	8.06196e-08	1.29052e-06	4604	MYBPC1	12	101568353	101686028	1	protein_coding	myosin binding protein C1
1115	ENSG00000141959	3301.83	0.295495	0.0583427	8.07333e-08	1.29052e-06	5211	PFKL	21	44300051	44327376	1	protein_coding	phosphofructokinase, liver type
1116	ENSG00000136143	1260.87	-0.299868	0.0593548	8.16203e-08	1.30343e-06	8803	SUCLA2	13	47745736	48037968	-1	protein_coding	succinate-CoA ligase ADP-forming subunit beta
1117	ENSG00000128641	1248.3	0.409722	0.0859947	8.27522e-08	1.32031e-06	4430	MYO1B	2	191245185	191425389	1	protein_coding	myosin IB
1118	ENSG00000115524	8529.83	-0.278238	0.054563	8.3088e-08	1.32448e-06	23451	SF3B1	2	197388515	197435079	-1	protein_coding	splicing factor 3b subunit 1
1119	ENSG00000162004	720.807	-0.491523	0.106682	8.44869e-08	1.34557e-06	124093	CCDC78	16	722582	726954	-1	protein_coding	coiled-coil domain containing 78
1120	ENSG00000153130	2156.58	0.323665	0.0649792	8.62542e-08	1.37249e-06	60592	SCOC	4	140257286	140385728	1	protein_coding	short coiled-coil protein
1121	ENSG00000136816	847.707	-0.348169	0.0708343	8.64604e-08	1.37454e-06	27348	TOR1B	9	129803157	129811281	1	protein_coding	torsin family 1 member B
1122	ENSG00000169967	947.816	0.419373	0.088617	8.68286e-08	1.37915e-06	10746	MAP3K2	2	127298668	127388465	-1	protein_coding	mitogen-activated protein kinase kinase kinase 2
1123	ENSG00000103942	2020.01	0.289916	0.0572571	8.7175e-08	1.38218e-06	9455	HOMER2	15	82836946	82986153	-1	protein_coding	homer scaffold protein 2
1124	ENSG00000100346	24.0658	-1.44965	0.388847	8.71528e-08	1.38218e-06	8911	CACNA1I	22	39570753	39689735	1	protein_coding	calcium voltage-gated channel subunit alpha1 I
1125	ENSG00000139323	587.226	-0.409815	0.0862232	8.75648e-08	1.38712e-06	282809	POC1B	12	89419718	89526047	-1	protein_coding	POC1 centriolar protein B
1126	ENSG00000135486	33273.6	0.302491	0.0601718	8.98821e-08	1.42256e-06	3178	HNRNPA1	12	54280193	54287088	1	protein_coding	heterogeneous nuclear ribonucleoprotein A1
1127	ENSG00000166333	1065.73	0.322436	0.0648283	9.10787e-08	1.44021e-06	3611	ILK	11	6603708	6610874	1	protein_coding	integrin linked kinase
1128	ENSG00000162576	375.385	-0.521712	0.114505	9.19031e-08	1.45195e-06	54587	MXRA8	1	1352689	1361777	-1	protein_coding	matrix remodeling associated 8
1129	ENSG00000168993	285.998	-0.643253	0.142588	9.35273e-08	1.4763e-06	10815	CPLX1	4	784957	826129	-1	protein_coding	complexin 1
1130	ENSG00000172375	808.475	-0.377377	0.078298	9.43656e-08	1.48821e-06	9854	C2CD2L	11	119102198	119118544	1	protein_coding	C2CD2 like
1131	ENSG00000213995	1008.9	-0.322151	0.0648701	9.50687e-08	1.49796e-06	55739	NAXD	13	110615545	110639996	1	protein_coding	NAD(P)HX dehydratase
1132	ENSG00000101412	1757.55	0.43792	0.0937061	9.53652e-08	1.5013e-06	1869	E2F1	20	33675477	33686385	-1	protein_coding	E2F transcription factor 1
1133	ENSG00000244462	3255.6	0.244814	0.0476566	9.78593e-08	1.5392e-06	10137	RBM12	20	35648925	35664956	-1	protein_coding	RNA binding motif protein 12
1134	ENSG00000007168	3007.36	0.273229	0.053796	9.80173e-08	1.54032e-06	5048	PAFAH1B1	17	2593210	2685615	1	protein_coding	platelet activating factor acetylhydrolase 1b regulatory subunit 1
1135	ENSG00000166348	10022.2	-0.369527	0.0764651	9.8221e-08	1.54216e-06	159195	USP54	10	73497538	73626117	-1	protein_coding	ubiquitin specific peptidase 54
1136	ENSG00000137331	337.087	-0.61433	0.136513	9.8326e-08	1.54244e-06	8870	IER3	6	30743199	30744548	-1	protein_coding	immediate early response 3
1137	ENSG00000121579	6803.46	-0.224251	0.0433797	9.97339e-08	1.56314e-06	80218	NAA50	3	113716458	113746300	-1	protein_coding	N-alpha-acetyltransferase 50, NatE catalytic subunit
1138	ENSG00000085117	75.4887	-0.947292	0.21043	9.99446e-08	1.56506e-06	3732	CD82	11	44564427	44620358	1	protein_coding	CD82 molecule
1139	ENSG00000213462	216.689	0.64626	0.143798	1.01376e-07	1.58607e-06	2086	ERV3-1	7	64990356	65006743	-1	protein_coding	endogenous retrovirus group 3 member 1, envelope
1140	ENSG00000114302	4792.2	0.286521	0.0568326	1.01872e-07	1.59243e-06	5576	PRKAR2A	3	48744597	48847874	-1	protein_coding	protein kinase cAMP-dependent type II regulatory subunit alpha
1141	ENSG00000177885	3139.35	-0.256218	0.0501881	1.03056e-07	1.60952e-06	2885	GRB2	17	75318076	75405709	-1	protein_coding	growth factor receptor bound protein 2
1142	ENSG00000025708	221.823	-0.70118	0.15585	1.03775e-07	1.61933e-06	1890	TYMP	22	50525752	50530032	-1	protein_coding	thymidine phosphorylase
1143	ENSG00000069431	92.8783	0.994836	0.223494	1.0661e-07	1.66211e-06	10060	ABCC9	12	21797389	21942543	-1	protein_coding	ATP binding cassette subfamily C member 9
1144	ENSG00000005194	1596.82	-0.300746	0.0601794	1.07138e-07	1.66887e-06	57019	CIAPIN1	16	57428187	57447420	-1	protein_coding	cytokine induced apoptosis inhibitor 1
1145	ENSG00000172731	509.913	0.443584	0.0956492	1.07479e-07	1.67271e-06	55222	LRRC20	10	70298970	70382650	-1	protein_coding	leucine rich repeat containing 20
1146	ENSG00000141738	369.548	-0.491199	0.107795	1.08372e-07	1.68512e-06	2886	GRB7	17	39737927	39747291	1	protein_coding	growth factor receptor bound protein 7
1147	ENSG00000156515	3811.52	-0.239677	0.0467643	1.09528e-07	1.70161e-06	3098	HK1	10	69269984	69401884	1	protein_coding	hexokinase 1
1148	ENSG00000264522	3330.25	-0.305283	0.0613033	1.10669e-07	1.71783e-06	56957	OTUD7B	1	149937812	150010726	-1	protein_coding	OTU deubiquitinase 7B
1149	ENSG00000173120	2699.59	0.318188	0.0644376	1.15785e-07	1.79568e-06	22992	KDM2A	11	67119263	67258082	1	protein_coding	lysine demethylase 2A
1150	ENSG00000165185	314.163	-0.501025	0.110648	1.17201e-07	1.81605e-06	158405	KIAA1958	9	112486827	112669397	1	protein_coding	KIAA1958
1151	ENSG00000111412	1830.01	-0.295176	0.0592112	1.22521e-07	1.89683e-06	79794	SPRING1	12	116710171	116738070	-1	protein_coding	SREBF pathway regulator in golgi 1
1152	ENSG00000138031	1581.41	0.287315	0.0574209	1.22735e-07	1.89848e-06	109	ADCY3	2	24819169	24920237	-1	protein_coding	adenylate cyclase 3
1153	ENSG00000158623	753.869	0.361241	0.0751428	1.24674e-07	1.9268e-06	26958	COPG2	7	130506238	130668748	-1	protein_coding	COPI coat complex subunit gamma 2
1154	ENSG00000135596	867.463	-0.412666	0.0883791	1.28177e-07	1.97921e-06	64780	MICAL1	6	109444062	109465968	-1	protein_coding	microtubule associated monooxygenase, calponin and LIM domain containing 1
1155	ENSG00000164168	1345.61	-0.360792	0.0751244	1.2848e-07	1.98216e-06	55751	TMEM184C	4	147617386	147672044	1	protein_coding	transmembrane protein 184C
1156	ENSG00000119953	803.637	-0.369907	0.0774723	1.30574e-07	2.01273e-06	10285	SMNDC1	10	110290730	110304938	-1	protein_coding	survival motor neuron domain containing 1
1157	ENSG00000144040	738.22	0.386808	0.0818024	1.31458e-07	2.02453e-06	94097	SFXN5	2	72942036	73075619	-1	protein_coding	sideroflexin 5
1158	ENSG00000173914	911.635	0.338735	0.0697288	1.31568e-07	2.02453e-06	83759	RBM4B	11	66664998	66677887	-1	protein_coding	RNA binding motif protein 4B
1159	ENSG00000134910	7784.5	0.238501	0.0468622	1.33765e-07	2.05654e-06	3703	STT3A	11	125591712	125625215	1	protein_coding	STT3 oligosaccharyltransferase complex catalytic subunit A
1160	ENSG00000144231	885.554	0.359132	0.0748676	1.35201e-07	2.07682e-06	5433	POLR2D	2	127843553	127858155	-1	protein_coding	RNA polymerase II subunit D
1161	ENSG00000112599	112.429	-1.24503	0.311476	1.35827e-07	2.08463e-06	2979	GUCA1B	6	42183284	42194956	-1	protein_coding	guanylate cyclase activator 1B
1162	ENSG00000168781	586.89	0.400997	0.0855825	1.36039e-07	2.08609e-06	9677	PPIP5K1	15	43533462	43590208	-1	protein_coding	diphosphoinositol pentakisphosphate kinase 1
1163	ENSG00000035862	269.247	-0.596982	0.134732	1.37513e-07	2.10687e-06	7077	TIMP2	17	78852977	78925387	-1	protein_coding	TIMP metallopeptidase inhibitor 2
1164	ENSG00000137806	558.938	-0.417005	0.0897921	1.37938e-07	2.11156e-06	51103	NDUFAF1	15	41387218	41409403	-1	protein_coding	NADH:ubiquinone oxidoreductase complex assembly factor 1
1165	ENSG00000135801	2022.46	0.259349	0.0514319	1.38312e-07	2.11546e-06	27097	TAF5L	1	229593121	229626047	-1	protein_coding	TATA-box binding protein associated factor 5 like
1166	ENSG00000171388	12732.8	0.250521	0.0495386	1.40672e-07	2.1497e-06	8862	APLN	X	129645259	129654956	-1	protein_coding	apelin
1167	ENSG00000061794	2874.93	-0.26297	0.0523173	1.44618e-07	2.2081e-06	60488	MRPS35	12	27710822	27756295	1	protein_coding	mitochondrial ribosomal protein S35
1168	ENSG00000179148	181.541	-0.688473	0.15582	1.47521e-07	2.25048e-06	59344	ALOXE3	17	8095900	8119047	-1	protein_coding	arachidonate lipoxygenase 3
1169	ENSG00000087460	15617.5	-0.244012	0.0482278	1.48254e-07	2.25973e-06	2778	GNAS	20	58839718	58911192	1	protein_coding	GNAS complex locus
1170	ENSG00000172037	2513.79	-0.302282	0.0613208	1.48841e-07	2.26673e-06	3913	LAMB2	3	49121114	49133118	-1	protein_coding	laminin subunit beta 2
1171	ENSG00000128567	516.397	-0.417359	0.0902821	1.52446e-07	2.31963e-06	5420	PODXL	7	131500262	131558217	-1	protein_coding	podocalyxin like
1172	ENSG00000102967	473.377	-0.459765	0.101503	1.56737e-07	2.38289e-06	1723	DHODH	16	72008588	72027664	1	protein_coding	dihydroorotate dehydrogenase (quinone)
1173	ENSG00000196693	752.278	0.398373	0.0854657	1.58286e-07	2.40437e-06	7582	ZNF33B	10	42574185	42638570	-1	protein_coding	zinc finger protein 33B
1174	ENSG00000140104	496.658	-0.43163	0.0941882	1.58629e-07	2.40753e-06	122616	CLBA1	14	104985775	105010482	1	protein_coding	clathrin binding box of aftiphilin containing 1
1175	ENSG00000104805	6277.23	0.278424	0.0559867	1.59837e-07	2.42378e-06	4924	NUCB1	19	48900312	48923372	1	protein_coding	nucleobindin 1
1176	ENSG00000184470	2078.84	-0.338176	0.0701613	1.60341e-07	2.42936e-06	10587	TXNRD2	22	19875517	19941820	-1	protein_coding	thioredoxin reductase 2
1177	ENSG00000189266	3425.25	0.254974	0.0507743	1.61458e-07	2.44419e-06	55629	PNRC2	1	23956839	23963462	1	protein_coding	proline rich nuclear receptor coactivator 2
1178	ENSG00000146054	220.505	-0.580153	0.131854	1.62397e-07	2.4563e-06	81786	TRIM7	5	181193924	181205293	-1	protein_coding	tripartite motif containing 7
1179	ENSG00000150961	1341.31	0.351892	0.0736475	1.63854e-07	2.47624e-06	9871	SEC24D	4	118722823	118838683	-1	protein_coding	SEC24 homolog D, COPII coat complex component
1180	ENSG00000106665	1420.62	0.38712	0.0826771	1.6443e-07	2.48282e-06	7461	CLIP2	7	74289407	74405935	1	protein_coding	CAP-Gly domain containing linker protein 2
1181	ENSG00000106785	1533.18	0.284409	0.0574183	1.64709e-07	2.48493e-06	9830	TRIM14	9	98069275	98119222	-1	protein_coding	tripartite motif containing 14
1182	ENSG00000188070	824.25	0.365383	0.0770961	1.65336e-07	2.49226e-06	65998	ZFTA	11	63759892	63768775	-1	protein_coding	zinc finger translocation associated
1183	ENSG00000049323	525.656	0.453347	0.100148	1.68122e-07	2.53211e-06	4052	LTBP1	2	32946953	33399509	1	protein_coding	latent transforming growth factor beta binding protein 1
1184	ENSG00000133028	1193.39	-0.32049	0.0659878	1.6933e-07	2.54814e-06	6341	SCO1	17	10672474	10698375	-1	protein_coding	synthesis of cytochrome C oxidase 1
1185	ENSG00000076554	2855.96	-0.246644	0.0490458	1.69482e-07	2.54826e-06	7163	TPD52	8	80034745	80231232	-1	protein_coding	tumor protein D52
1186	ENSG00000111816	120.571	0.883783	0.201197	1.74418e-07	2.62026e-06	2444	FRK	6	115931149	116060891	-1	protein_coding	fyn related Src family tyrosine kinase
1187	ENSG00000076248	4116.67	0.286676	0.0580777	1.74949e-07	2.62601e-06	7374	UNG	12	109097597	109110992	1	protein_coding	uracil DNA glycosylase
1188	ENSG00000186193	2138.8	-0.382522	0.0817128	1.75342e-07	2.62969e-06	89958	SAPCD2	9	137062127	137070557	-1	protein_coding	suppressor APC domain containing 2
1189	ENSG00000127954	86.0417	1.05176	0.246922	1.76519e-07	2.6451e-06	79689	STEAP4	7	88270892	88306894	-1	protein_coding	STEAP4 metalloreductase
1190	ENSG00000162585	786.497	-0.381096	0.0814112	1.78767e-07	2.67653e-06	199990	FAAP20	1	2184461	2212720	-1	protein_coding	FA core complex associated protein 20
1191	ENSG00000198886	134959	-0.569067	0.129853	1.80003e-07	2.69276e-06	4538	MT-ND4	MT	10760	12137	1	protein_coding	mitochondrially encoded NADH:ubiquinone oxidoreductase core subunit 4
1192	ENSG00000154118	470.222	-0.466926	0.104049	1.8065e-07	2.70017e-06	57338	JPH3	16	87601835	87698156	1	protein_coding	junctophilin 3
1193	ENSG00000197265	1243.59	-0.298282	0.0608687	1.81565e-07	2.70928e-06	2961	GTF2E2	8	30578318	30658236	-1	protein_coding	general transcription factor IIE subunit 2
1194	ENSG00000151150	1768.36	0.388898	0.0834988	1.81465e-07	2.70928e-06	288	ANK3	10	60026298	60733490	-1	protein_coding	ankyrin 3
1195	ENSG00000170345	292.015	0.611647	0.140036	1.81963e-07	2.71294e-06	2353	FOS	14	75278826	75282230	1	protein_coding	Fos proto-oncogene, AP-1 transcription factor subunit
1196	ENSG00000264920	204.306	0.628859	0.144097	1.83818e-07	2.73829e-06	102724532	SP2-DT	17	47891219	47895837	-1	lncRNA	SP2 divergent transcript
1197	ENSG00000100416	1420.96	-0.327444	0.0679297	1.85141e-07	2.75568e-06	55687	TRMU	22	46330875	46357340	1	protein_coding	tRNA mitochondrial 2-thiouridylase
1198	ENSG00000125944	6968.35	-0.217317	0.0429212	1.85541e-07	2.75933e-06	10236	HNRNPR	1	23303771	23344336	-1	protein_coding	heterogeneous nuclear ribonucleoprotein R
1199	ENSG00000135119	188.588	-0.604199	0.138451	1.8617e-07	2.76636e-06	84900	RNFT2	12	116738178	116853631	1	protein_coding	ring finger protein, transmembrane 2
1200	ENSG00000087842	533.711	0.442854	0.0979871	1.92066e-07	2.85158e-06	8544	PIR	X	15384799	15493564	-1	protein_coding	pirin
1201	ENSG00000111679	680.233	-0.392824	0.0847495	1.92615e-07	2.85734e-06	5777	PTPN6	12	6946468	6961316	1	protein_coding	protein tyrosine phosphatase non-receptor type 6
1202	ENSG00000271643	327.226	0.512038	0.116084	1.93037e-07	2.85881e-06	NA	PDCD6IP-DT	3	33793644	33798539	-1	lncRNA	PDCD6IP divergent transcript
1203	ENSG00000014123	1421.22	0.32761	0.0680881	1.92992e-07	2.85881e-06	23376	UFL1	6	96521595	96555276	1	protein_coding	UFM1 specific ligase 1
1204	ENSG00000156261	8711.63	-0.230951	0.0459035	1.94523e-07	2.87842e-06	10694	CCT8	21	29055805	29073797	-1	protein_coding	chaperonin containing TCP1 subunit 8
1205	ENSG00000167815	10410	-0.287487	0.0585248	1.95574e-07	2.89157e-06	7001	PRDX2	19	12796820	12801800	-1	protein_coding	peroxiredoxin 2
1206	ENSG00000165637	3616.11	-0.291957	0.0595832	1.96966e-07	2.90972e-06	7417	VDAC2	10	75210154	75231448	1	protein_coding	voltage dependent anion channel 2
1207	ENSG00000108587	1459.22	-0.328444	0.068372	1.98383e-07	2.92821e-06	9527	GOSR1	17	30477362	30527592	1	protein_coding	golgi SNAP receptor complex member 1
1208	ENSG00000075643	594.238	0.392323	0.0847339	1.98655e-07	2.9298e-06	55034	MOCOS	18	36187497	36272157	1	protein_coding	molybdenum cofactor sulfurase
1209	ENSG00000235823	660.307	0.4991	0.113012	2.02206e-07	2.97968e-06	90271	OLMALINC	10	100373099	100454043	1	lncRNA	oligodendrocyte maturation-associated long intergenic non-coding RNA
1210	ENSG00000164039	274.04	0.577623	0.132703	2.03027e-07	2.9893e-06	56898	BDH2	4	103077592	103099870	-1	protein_coding	3-hydroxybutyrate dehydrogenase 2
1211	ENSG00000197372	749.376	0.396993	0.0861461	2.0822e-07	3.06322e-06	171392	ZNF675	19	23525631	23687220	-1	protein_coding	zinc finger protein 675
1212	ENSG00000173039	1537.59	-0.301615	0.0620677	2.13956e-07	3.14239e-06	5970	RELA	11	65653599	65663090	-1	protein_coding	RELA proto-oncogene, NF-kB subunit
1213	ENSG00000184635	482.543	0.451651	0.100822	2.13909e-07	3.14239e-06	81931	ZNF93	19	19900913	19963464	1	protein_coding	zinc finger protein 93
1214	ENSG00000106327	339.799	0.508714	0.115867	2.16296e-07	3.17413e-06	7036	TFR2	7	100620416	100642779	-1	protein_coding	transferrin receptor 2
1215	ENSG00000100029	2726.3	-0.251061	0.050489	2.16668e-07	3.17696e-06	23481	PES1	22	30576625	30607083	-1	protein_coding	pescadillo ribosomal biogenesis factor 1
1216	ENSG00000125037	694.063	-0.370426	0.0793472	2.18865e-07	3.20653e-06	55831	EMC3	3	9962682	10011202	-1	protein_coding	ER membrane protein complex subunit 3
1217	ENSG00000225697	1463.16	-0.351601	0.074519	2.20984e-07	3.2349e-06	65010	SLC26A6	3	48625723	48635493	-1	protein_coding	solute carrier family 26 member 6
1218	ENSG00000135900	778.79	-0.325953	0.0681017	2.23789e-07	3.27327e-06	65080	MRPL44	2	223957463	223967714	1	protein_coding	mitochondrial ribosomal protein L44
1219	ENSG00000106028	2763.56	-0.288397	0.0590664	2.2469e-07	3.28373e-06	6742	SSBP1	7	141738334	141787922	1	protein_coding	single stranded DNA binding protein 1
1220	ENSG00000168906	5786.26	-0.253002	0.0509995	2.25527e-07	3.29325e-06	4144	MAT2A	2	85539168	85545281	1	protein_coding	methionine adenosyltransferase 2A
1221	ENSG00000143153	1070.08	-0.308451	0.0638583	2.26749e-07	3.30838e-06	481	ATP1B1	1	169105697	169310992	1	protein_coding	ATPase Na+/K+ transporting subunit beta 1
1222	ENSG00000181788	874.904	0.3765	0.0811047	2.29546e-07	3.34643e-06	6478	SIAH2	3	150741125	150763477	-1	protein_coding	siah E3 ubiquitin protein ligase 2
1223	ENSG00000198040	807.767	0.392456	0.0853857	2.33566e-07	3.40225e-06	7637	ZNF84	12	133037292	133063304	1	protein_coding	zinc finger protein 84
1224	ENSG00000187555	3536.64	-0.238673	0.0479815	2.42925e-07	3.53567e-06	7874	USP7	16	8892097	8975328	-1	protein_coding	ubiquitin specific peptidase 7
1225	ENSG00000140505	31.8369	-1.29727	0.349213	2.43757e-07	3.54486e-06	1544	CYP1A2	15	74748845	74756607	1	protein_coding	cytochrome P450 family 1 subfamily A member 2
1226	ENSG00000176915	2809.99	-0.274773	0.0561091	2.45584e-07	3.56734e-06	23141	ANKLE2	12	132725503	132761832	-1	protein_coding	ankyrin repeat and LEM domain containing 2
1227	ENSG00000139737	243.984	-0.541271	0.124938	2.45705e-07	3.56734e-06	122060	SLAIN1	13	77697687	77764242	1	protein_coding	SLAIN motif family member 1
1228	ENSG00000171109	2179.11	0.27802	0.0568696	2.46707e-07	3.57897e-06	55669	MFN1	3	179347709	179394936	1	protein_coding	mitofusin 1
1229	ENSG00000170515	9955.58	-0.227074	0.0454925	2.47506e-07	3.58763e-06	5036	PA2G4	12	56104537	56113910	1	protein_coding	proliferation-associated 2G4
1230	ENSG00000164164	1395.9	0.400322	0.0877437	2.49508e-07	3.61369e-06	54726	OTUD4	4	145110838	145180589	-1	protein_coding	OTU deubiquitinase 4
1231	ENSG00000154582	2439.29	-0.286895	0.0589698	2.49908e-07	3.61653e-06	6921	ELOC	8	73939169	73972307	-1	protein_coding	elongin C
1232	ENSG00000116984	2638.27	0.318857	0.0667223	2.55271e-07	3.69113e-06	4548	MTR	1	236795260	236921278	1	protein_coding	5-methyltetrahydrofolate-homocysteine methyltransferase
1233	ENSG00000154114	750.085	0.373505	0.0807096	2.56003e-07	3.6987e-06	219899	TBCEL	11	121024072	121090776	1	protein_coding	tubulin folding cofactor E like
1234	ENSG00000161647	177.469	-0.705486	0.164243	2.57073e-07	3.71114e-06	4356	MPP3	17	43800799	43833170	-1	protein_coding	membrane palmitoylated protein 3
1235	ENSG00000135503	1426.91	-0.407662	0.0899345	2.63283e-07	3.7977e-06	91	ACVR1B	12	51951699	51997078	1	protein_coding	activin A receptor type 1B
1236	ENSG00000117616	981.028	-0.469507	0.106633	2.6428e-07	3.80898e-06	57035	RSRP1	1	25242249	25338213	-1	protein_coding	arginine and serine rich protein 1
1237	ENSG00000072803	1905.71	-0.285901	0.0588922	2.66597e-07	3.83925e-06	23291	FBXW11	5	171861549	172006873	-1	protein_coding	F-box and WD repeat domain containing 11
1238	ENSG00000091542	2467.76	-0.239428	0.0483405	2.69044e-07	3.87136e-06	54890	ALKBH5	17	18183078	18209954	1	protein_coding	alkB homolog 5, RNA demethylase
1239	ENSG00000214160	1650.98	-0.311992	0.0651982	2.70769e-07	3.89302e-06	10195	ALG3	3	184242301	184249548	-1	protein_coding	ALG3 alpha-1,3- mannosyltransferase
1240	ENSG00000120913	144.491	-0.721869	0.168571	2.75027e-07	3.95103e-06	64236	PDLIM2	8	22578279	22598025	1	protein_coding	PDZ and LIM domain 2
1241	ENSG00000213719	8075.11	-0.275328	0.0565115	2.76901e-07	3.97152e-06	1192	CLIC1	6	31730581	31739763	-1	protein_coding	chloride intracellular channel 1
1242	ENSG00000290682	196.485	-0.600654	0.140418	2.76771e-07	3.97152e-06	NA	NA	NA	NA	NA	NA	NA	NA
1243	ENSG00000109118	1189.19	-0.278136	0.0571708	2.77672e-07	3.97937e-06	57649	PHF12	17	28905250	28951771	-1	protein_coding	PHD finger protein 12
1244	ENSG00000254531	664.205	0.384073	0.0838187	2.77965e-07	3.98036e-06	90024	FLJ20021	4	101347752	101348887	1	lncRNA	uncharacterized LOC90024
1245	ENSG00000176890	3633.37	0.329938	0.0697747	2.81853e-07	4.03277e-06	7298	TYMS	18	657653	673578	1	protein_coding	thymidylate synthetase
1246	ENSG00000254999	4083.85	0.226979	0.0457221	2.84825e-07	4.07202e-06	55845	BRK1	3	10115675	10127190	1	protein_coding	BRICK1 subunit of SCAR/WAVE actin nucleating complex
1247	ENSG00000095321	2029.35	-0.298246	0.0620021	2.85588e-07	4.07963e-06	1384	CRAT	9	129094142	129111189	-1	protein_coding	carnitine O-acetyltransferase
1248	ENSG00000167461	1767.5	-0.283573	0.0585259	2.8741e-07	4.10235e-06	4218	RAB8A	19	16111889	16134234	1	protein_coding	RAB8A, member RAS oncogene family
1249	ENSG00000133065	1192.45	-0.314315	0.0659505	2.88998e-07	4.12171e-06	254428	SLC41A1	1	205789094	205813748	-1	protein_coding	solute carrier family 41 member 1
1250	ENSG00000132846	642.078	0.3942	0.0867018	2.90111e-07	4.13425e-06	84327	ZBED3	5	77072072	77087285	-1	protein_coding	zinc finger BED-type containing 3
1251	ENSG00000137944	495.838	-0.427626	0.0957778	2.91125e-07	4.14538e-06	56267	KYAT3	1	88935773	88992953	-1	protein_coding	kynurenine aminotransferase 3
1252	ENSG00000198727	63450	-0.597132	0.139967	2.9258e-07	4.16275e-06	4519	MT-CYB	MT	14747	15887	1	protein_coding	mitochondrially encoded cytochrome b
1253	ENSG00000105613	144.077	-0.669571	0.157164	2.93745e-07	4.17597e-06	22983	MAST1	19	12833951	12874952	1	protein_coding	microtubule associated serine/threonine kinase 1
1254	ENSG00000254402	82.8228	-0.919851	0.216715	2.9619e-07	4.20737e-06	441381	LRRC24	8	144522388	144527033	-1	protein_coding	leucine rich repeat containing 24
1255	ENSG00000185924	137.392	-0.654663	0.15378	2.96785e-07	4.21245e-06	146760	RTN4RL1	17	1934677	2025334	-1	protein_coding	reticulon 4 receptor like 1
1256	ENSG00000135406	45.6729	-1.09878	0.27197	3.03261e-07	4.30092e-06	5630	PRPH	12	49293252	49298686	1	protein_coding	peripherin
1257	ENSG00000254087	549.486	-0.460427	0.104946	3.06599e-07	4.34479e-06	4067	LYN	8	55879835	56014169	1	protein_coding	LYN proto-oncogene, Src family tyrosine kinase
1258	ENSG00000143882	78.9176	-0.921362	0.217666	3.08743e-07	4.37169e-06	245973	ATP6V1C2	2	10721100	10785110	1	protein_coding	ATPase H+ transporting V1 subunit C2
1259	ENSG00000150433	503.277	0.405465	0.0901311	3.18095e-07	4.50051e-06	219854	TMEM218	11	125094389	125111763	-1	protein_coding	transmembrane protein 218
1260	ENSG00000146676	3721.04	0.261818	0.0537174	3.19256e-07	4.51333e-06	5814	PURB	7	44876299	44885530	-1	protein_coding	purine rich element binding protein B
1261	ENSG00000162695	1244.19	0.360571	0.0782898	3.38361e-07	4.77961e-06	148867	SLC30A7	1	100896076	100981757	1	protein_coding	solute carrier family 30 member 7
1262	ENSG00000160877	4861.13	0.222386	0.0450437	3.40898e-07	4.81163e-06	112939	NACC1	19	13116862	13141147	1	protein_coding	nucleus accumbens associated 1
1263	ENSG00000159461	2332.88	-0.270148	0.0558106	3.44402e-07	4.85722e-06	267	AMFR	16	56361452	56425545	-1	protein_coding	autocrine motility factor receptor
1264	ENSG00000073711	325.678	0.563892	0.132907	3.45932e-07	4.87492e-06	5523	PPP2R3A	3	135965728	136147894	1	protein_coding	protein phosphatase 2 regulatory subunit B''alpha
1265	ENSG00000174173	1917.91	-0.31585	0.0668509	3.46831e-07	4.88372e-06	54931	TRMT10C	3	101561868	101566446	1	protein_coding	tRNA methyltransferase 10C, mitochondrial RNase P subunit
1266	ENSG00000133619	219.148	-0.569462	0.134414	3.50923e-07	4.9335e-06	84626	KRBA1	7	149714781	149734575	1	protein_coding	KRAB-A domain containing 1
1267	ENSG00000122390	990.518	-0.345236	0.0743864	3.5074e-07	4.9335e-06	79903	NAA60	16	3443649	3486953	1	protein_coding	N-alpha-acetyltransferase 60, NatF catalytic subunit
1268	ENSG00000162772	942.927	0.379862	0.0836231	3.54723e-07	4.98297e-06	467	ATF3	1	212565334	212620777	1	protein_coding	activating transcription factor 3
1269	ENSG00000134321	83.7234	0.916223	0.2182	3.55424e-07	4.98887e-06	91543	RSAD2	2	6865557	6898239	1	protein_coding	radical S-adenosyl methionine domain containing 2
1270	ENSG00000109881	709.748	0.356098	0.0773103	3.58489e-07	5.02792e-06	91057	CCDC34	11	27330827	27363234	-1	protein_coding	coiled-coil domain containing 34
1271	ENSG00000143155	2332.17	0.272039	0.0563798	3.63884e-07	5.09955e-06	261726	TIPRL	1	168178962	168202109	1	protein_coding	TOR signaling pathway regulator
1272	ENSG00000107372	3547.34	-0.230822	0.0470462	3.69987e-07	5.18099e-06	7763	ZFAND5	9	72351413	72365235	-1	protein_coding	zinc finger AN1-type containing 5
1273	ENSG00000091640	1189.59	0.29869	0.062806	3.71881e-07	5.2034e-06	9552	SPAG7	17	4959226	4967817	-1	protein_coding	sperm associated antigen 7
1274	ENSG00000012822	929.31	0.358798	0.0781839	3.74936e-07	5.24201e-06	57658	CALCOCO1	12	53708517	53727745	-1	protein_coding	calcium binding and coiled-coil domain 1
1275	ENSG00000168016	356.5	0.626604	0.149052	3.76827e-07	5.26431e-06	9881	TRANK1	3	36826819	36945057	-1	protein_coding	tetratricopeptide repeat and ankyrin repeat containing 1
1276	ENSG00000105514	1753.53	-0.29771	0.0626122	3.78235e-07	5.27982e-06	9545	RAB3D	19	11322068	11346270	-1	protein_coding	RAB3D, member RAS oncogene family
1277	ENSG00000143158	4174.18	-0.229607	0.0468425	3.82916e-07	5.34096e-06	25874	MPC2	1	167916675	167937072	-1	protein_coding	mitochondrial pyruvate carrier 2
1278	ENSG00000164615	683.624	0.372325	0.0819116	3.8592e-07	5.37863e-06	819	CAMLG	5	134738495	134752157	1	protein_coding	calcium modulating ligand
1279	ENSG00000167770	1680.31	-0.282753	0.0590562	3.86247e-07	5.37896e-06	55611	OTUB1	11	63985853	64001811	1	protein_coding	OTU deubiquitinase, ubiquitin aldehyde binding 1
1280	ENSG00000138111	436.084	-0.450187	0.103357	3.88906e-07	5.41174e-06	79847	MFSD13A	10	102461395	102477045	1	protein_coding	major facilitator superfamily domain containing 13A
1281	ENSG00000184208	835.929	0.421726	0.0954951	3.8993e-07	5.42174e-06	79640	C22orf46	22	41688877	41698136	1	transcribed_unitary_pseudogene	chromosome 22 putative open reading frame 46
1282	ENSG00000183723	2734.06	-0.264955	0.0549017	3.92373e-07	5.45144e-06	146223	CMTM4	16	66614750	66696743	-1	protein_coding	CKLF like MARVEL transmembrane domain containing 4
1283	ENSG00000115112	226.916	0.688068	0.164219	4.00906e-07	5.56563e-06	29842	TFCP2L1	2	121216587	121285202	-1	protein_coding	transcription factor CP2 like 1
1284	ENSG00000070778	300.107	0.623796	0.148885	4.01664e-07	5.5718e-06	11099	PTPN21	14	88465778	88555007	-1	protein_coding	protein tyrosine phosphatase non-receptor type 21
1285	ENSG00000241935	101.343	0.797831	0.190077	4.02738e-07	5.58081e-06	112817	HOGA1	10	97584323	97612802	1	protein_coding	4-hydroxy-2-oxoglutarate aldolase 1
1286	ENSG00000159640	180.079	-0.576109	0.137081	4.02943e-07	5.58081e-06	1636	ACE	17	63477061	63498380	1	protein_coding	angiotensin I converting enzyme
1287	ENSG00000065717	605.163	-0.407064	0.0915914	4.03337e-07	5.58191e-06	7089	TLE2	19	2997639	3047635	-1	protein_coding	TLE family member 2, transcriptional corepressor
1288	ENSG00000198431	6059.65	-0.220664	0.0449745	4.04478e-07	5.59333e-06	7296	TXNRD1	12	104215779	104350307	1	protein_coding	thioredoxin reductase 1
1289	ENSG00000136868	1661.18	-0.29744	0.0627288	4.04835e-07	5.59391e-06	1317	SLC31A1	9	113221544	113264492	1	protein_coding	solute carrier family 31 member 1
1290	ENSG00000166794	20235.9	0.307785	0.0653037	4.07854e-07	5.63125e-06	5479	PPIB	15	64155740	64163134	-1	protein_coding	peptidylprolyl isomerase B
1291	ENSG00000151692	518.265	0.450944	0.103841	4.10347e-07	5.66126e-06	9781	RNF144A	2	6917412	7068286	1	protein_coding	ring finger protein 144A
1292	ENSG00000213889	65.6453	-0.986188	0.240223	4.11113e-07	5.66742e-06	147699	PPM1N	19	45488777	45502513	1	protein_coding	protein phosphatase, Mg2+/Mn2+ dependent 1N (putative)
1293	ENSG00000137266	313.695	-0.482587	0.112582	4.1242e-07	5.68103e-06	63027	SLC22A23	6	3268962	3457050	-1	protein_coding	solute carrier family 22 member 23
1294	ENSG00000149177	1126.31	0.31472	0.0671477	4.23092e-07	5.82351e-06	5795	PTPRJ	11	47980559	48170839	1	protein_coding	protein tyrosine phosphatase receptor type J
1295	ENSG00000196620	50.1064	1.28767	0.362388	4.27883e-07	5.88489e-06	7366	UGT2B15	4	68646597	68670652	-1	protein_coding	UDP glucuronosyltransferase family 2 member B15
1296	ENSG00000148384	941.78	-0.35299	0.0771276	4.30261e-07	5.913e-06	56623	INPP5E	9	136428619	136439845	-1	protein_coding	inositol polyphosphate-5-phosphatase E
1297	ENSG00000181649	2846.99	-0.651239	0.156177	4.34284e-07	5.96367e-06	7262	PHLDA2	11	2928273	2929420	-1	protein_coding	pleckstrin homology like domain family A member 2
1298	ENSG00000114019	388.137	-0.510278	0.120409	4.34888e-07	5.96734e-06	51421	AMOTL2	3	134355347	134375479	-1	protein_coding	angiomotin like 2
1299	ENSG00000150756	433.745	0.444589	0.102388	4.36104e-07	5.97942e-06	134145	ATPSCKMT	5	10225507	10249897	-1	protein_coding	ATP synthase c subunit lysine N-methyltransferase
1300	ENSG00000106636	3227.22	-0.217811	0.0444976	4.39374e-07	6.0196e-06	10652	YKT6	7	44200959	44214294	1	protein_coding	YKT6 v-SNARE homolog
1301	ENSG00000115946	970.099	-0.330528	0.0713543	4.46625e-07	6.11421e-06	56902	PNO1	2	68157888	68176238	1	protein_coding	partner of NOB1 homolog
1302	ENSG00000085185	788.993	-0.489154	0.114949	4.55106e-07	6.22552e-06	63035	BCORL1	X	129981107	130058071	1	protein_coding	BCL6 corepressor like 1
1303	ENSG00000131069	970.297	0.328409	0.0709008	4.60108e-07	6.28908e-06	55902	ACSS2	20	34872146	34927962	1	protein_coding	acyl-CoA synthetase short chain family member 2
1304	ENSG00000100129	3031.22	0.28444	0.0599065	4.60586e-07	6.29077e-06	51386	EIF3L	22	37848868	37889407	1	protein_coding	eukaryotic translation initiation factor 3 subunit L
1305	ENSG00000104731	763.215	-0.342999	0.07472	4.61067e-07	6.29249e-06	54758	KLHDC4	16	87696485	87765992	-1	protein_coding	kelch domain containing 4
1306	ENSG00000163938	6147.63	-0.268773	0.0561979	4.6641e-07	6.36053e-06	26354	GNL3	3	52681156	52694497	1	protein_coding	G protein nucleolar 3
1307	ENSG00000100422	47.3292	-1.06373	0.268103	4.70629e-07	6.41313e-06	64781	CERK	22	46684410	46738252	-1	protein_coding	ceramide kinase
1308	ENSG00000104886	1361.98	0.391588	0.0879761	4.71046e-07	6.41389e-06	55111	PLEKHJ1	19	2230084	2237704	-1	protein_coding	pleckstrin homology domain containing J1
1309	ENSG00000043355	386.822	-0.505616	0.11966	4.72068e-07	6.42287e-06	7546	ZIC2	13	99981784	99986765	1	protein_coding	Zic family member 2
1310	ENSG00000141854	113.892	-0.743837	0.179017	4.74273e-07	6.44793e-06	113230	MISP3	19	14072536	14075062	1	protein_coding	MISP family member 3
1311	ENSG00000188227	589.654	0.429278	0.0986282	4.84137e-07	6.577e-06	390927	ZNF793	19	37506939	37548762	1	protein_coding	zinc finger protein 793
1312	ENSG00000162433	2966.28	0.24003	0.0496658	4.90956e-07	6.66453e-06	205	AK4	1	65147549	65232145	1	protein_coding	adenylate kinase 4
1313	ENSG00000153012	114.433	-0.709832	0.17142	4.97111e-07	6.74292e-06	55203	LGI2	4	24998847	25030946	-1	protein_coding	leucine rich repeat LGI family member 2
1314	ENSG00000144554	2381.49	0.305297	0.0652817	5.03018e-07	6.81784e-06	2177	FANCD2	3	10026370	10101932	1	protein_coding	FA complementation group D2
1315	ENSG00000161642	658.283	-0.382807	0.0858365	5.05154e-07	6.84156e-06	25946	ZNF385A	12	54369133	54391298	-1	protein_coding	zinc finger protein 385A
1316	ENSG00000132467	1497.96	-0.276551	0.0582466	5.06089e-07	6.849e-06	57050	UTP3	4	70688532	70690551	1	protein_coding	UTP3 small subunit processome component
1317	ENSG00000164091	7303.14	-0.178274	0.0362184	5.11529e-07	6.91734e-06	80335	WDR82	3	52254434	52288020	-1	protein_coding	WD repeat domain 82
1318	ENSG00000185340	1116.38	-0.474244	0.111547	5.14599e-07	6.95355e-06	10634	GAS2L1	22	29306582	29312785	1	protein_coding	growth arrest specific 2 like 1
1319	ENSG00000128283	633.383	-0.388073	0.0874051	5.18477e-07	7.00063e-06	11135	CDC42EP1	22	37560480	37569405	1	protein_coding	CDC42 effector protein 1
1320	ENSG00000090861	7350.69	0.23399	0.048414	5.19434e-07	7.00821e-06	16	AARS1	16	70251983	70289707	-1	protein_coding	alanyl-tRNA synthetase 1
1321	ENSG00000117500	3798.94	0.278455	0.0587856	5.22785e-07	7.04807e-06	50999	TMED5	1	93149742	93180516	-1	protein_coding	transmembrane p24 trafficking protein 5
1322	ENSG00000112183	118.805	-0.679826	0.164839	5.28936e-07	7.12558e-06	221662	RBM24	6	17281361	17293871	1	protein_coding	RNA binding motif protein 24
1323	ENSG00000182544	735.789	-0.349071	0.0768347	5.32032e-07	7.16185e-06	84975	MFSD5	12	53251251	53254406	1	protein_coding	major facilitator superfamily domain containing 5
1324	ENSG00000105325	1233.16	-0.320458	0.0693256	5.35387e-07	7.20155e-06	51343	FZR1	19	3506311	3538334	1	protein_coding	fizzy and cell division cycle 20 related 1
1325	ENSG00000143368	5006.32	-0.238509	0.0495033	5.36613e-07	7.21256e-06	10262	SF3B4	1	149923317	149927803	-1	protein_coding	splicing factor 3b subunit 4
1326	ENSG00000162976	146.22	-0.718143	0.174226	5.3942e-07	7.24481e-06	130814	SLC66A3	2	11155198	11178870	1	protein_coding	solute carrier family 66 member 3
1327	ENSG00000197323	1624.72	-0.28389	0.0601852	5.39984e-07	7.24689e-06	51592	TRIM33	1	114392790	114511203	-1	protein_coding	tripartite motif containing 33
1328	ENSG00000171621	156.3	-0.617563	0.150124	5.62553e-07	7.53838e-06	80176	SPSB1	1	9292894	9369532	1	protein_coding	splA/ryanodine receptor domain and SOCS box containing 1
1329	ENSG00000280417	76.8716	0.901865	0.220774	5.62167e-07	7.53838e-06	NA		3	53046166	53048122	1	TEC	TEC
1330	ENSG00000173598	3430.11	-0.275931	0.0584042	5.71779e-07	7.65623e-06	11163	NUDT4	12	93377883	93408146	1	protein_coding	nudix hydrolase 4
1331	ENSG00000076344	350.032	-0.577504	0.140095	5.74412e-07	7.68568e-06	8786	RGS11	16	268301	275980	-1	protein_coding	regulator of G protein signaling 11
1332	ENSG00000157916	3911.59	-0.223102	0.0461801	5.78779e-07	7.73102e-06	11079	RER1	1	2391775	2405442	1	protein_coding	retention in endoplasmic reticulum sorting receptor 1
1333	ENSG00000173511	96.0391	-0.773088	0.18823	5.79108e-07	7.73102e-06	7423	VEGFB	11	64234584	64239264	1	protein_coding	vascular endothelial growth factor B
1334	ENSG00000173156	272.085	-0.602678	0.146609	5.78835e-07	7.73102e-06	29984	RHOD	11	67056847	67072017	1	protein_coding	ras homolog family member D
1335	ENSG00000142156	1363.1	-0.3146	0.0680714	5.80901e-07	7.74913e-06	1291	COL6A1	21	45981770	46005050	1	protein_coding	collagen type VI alpha 1 chain
1336	ENSG00000142396	264.417	-0.582508	0.141506	5.83143e-07	7.7732e-06	NA	ERVK3-1	19	58305319	58315663	1	protein_coding	endogenous retrovirus group K3 member 1
1337	ENSG00000149273	14254	0.306907	0.0661287	5.84954e-07	7.79148e-06	6188	RPS3	11	75399515	75422280	1	protein_coding	ribosomal protein S3
1338	ENSG00000075975	1074.27	-0.321601	0.069903	5.85394e-07	7.79149e-06	23609	MKRN2	3	12557057	12586208	1	protein_coding	makorin ring finger protein 2
1339	ENSG00000144840	1953.82	-0.291463	0.0623344	6.01418e-07	7.99877e-06	285282	RABL3	3	120684938	120742993	-1	protein_coding	RAB, member of RAS oncogene family like 3
1340	ENSG00000092445	781.322	0.339902	0.0748772	6.12624e-07	8.1417e-06	7301	TYRO3	15	41557675	41583589	1	protein_coding	TYRO3 protein tyrosine kinase
1341	ENSG00000116120	2709.07	-0.237117	0.0494623	6.13216e-07	8.14347e-06	10056	FARSB	2	222566899	222656092	-1	protein_coding	phenylalanyl-tRNA synthetase subunit beta
1342	ENSG00000100522	2557.97	-0.255436	0.0537214	6.18811e-07	8.21163e-06	64841	GNPNAT1	14	52775193	52791668	-1	protein_coding	glucosamine-phosphate N-acetyltransferase 1
1343	ENSG00000159792	759.214	0.349154	0.077416	6.21158e-07	8.23662e-06	5681	PSKH1	16	67893254	67929676	1	protein_coding	protein serine kinase H1
1344	ENSG00000171492	999.57	-0.337846	0.0743849	6.22698e-07	8.25086e-06	55144	LRRC8D	1	89821014	89936611	1	protein_coding	leucine rich repeat containing 8 VRAC subunit D
1345	ENSG00000149480	4514.79	-0.221645	0.0460037	6.25939e-07	8.28762e-06	9219	MTA2	11	62593214	62601865	-1	protein_coding	metastasis associated 1 family member 2
1346	ENSG00000165097	838.896	-0.320806	0.0699232	6.28524e-07	8.31563e-06	221656	KDM1B	6	18155329	18223854	1	protein_coding	lysine demethylase 1B
1347	ENSG00000143450	353.792	-0.442242	0.103656	6.3195e-07	8.35474e-06	51686	OAZ3	1	151762899	151771334	1	protein_coding	ornithine decarboxylase antizyme 3
1348	ENSG00000138768	4318.4	0.240022	0.0502369	6.4577e-07	8.53108e-06	8615	USO1	4	75724577	75814286	1	protein_coding	USO1 vesicle transport factor
1349	ENSG00000140575	3107.03	-0.264472	0.0559642	6.47311e-07	8.54509e-06	8826	IQGAP1	15	90388242	90502239	1	protein_coding	IQ motif containing GTPase activating protein 1
1350	ENSG00000197020	802.002	0.369187	0.0831579	6.61787e-07	8.72969e-06	163227	ZNF100	19	21722771	21767579	-1	protein_coding	zinc finger protein 100
1351	ENSG00000179241	688.387	0.368413	0.0829672	6.65828e-07	8.77646e-06	143458	LDLRAD3	11	35943981	36232136	1	protein_coding	low density lipoprotein receptor class A domain containing 3
1352	ENSG00000132780	4502.64	0.218178	0.0453626	6.72197e-07	8.85384e-06	4678	NASP	1	45583846	45618904	1	protein_coding	nuclear autoantigenic sperm protein
1353	ENSG00000171843	659.407	0.392514	0.0897954	6.75157e-07	8.88622e-06	4300	MLLT3	9	20341669	20622499	-1	protein_coding	MLLT3 super elongation complex subunit
1354	ENSG00000182670	4674.88	0.28446	0.0609207	6.7583e-07	8.88849e-06	7267	TTC3	21	37073226	37203112	1	protein_coding	tetratricopeptide repeat domain 3
1355	ENSG00000138162	1078.07	0.327862	0.0720168	6.76828e-07	8.89503e-06	10579	TACC2	10	121989163	122254545	1	protein_coding	transforming acidic coiled-coil containing protein 2
1356	ENSG00000165630	467.117	-0.410241	0.0948839	6.80983e-07	8.94203e-06	8559	PRPF18	10	13586939	13630859	1	protein_coding	pre-mRNA processing factor 18
1357	ENSG00000267213	73.4345	0.911088	0.226231	6.81413e-07	8.94203e-06	400684	DPY19L3-DT	19	32390050	32405560	-1	lncRNA	DPY19L3 divergent transcript
1358	ENSG00000184058	84.9829	-0.806176	0.198435	6.85152e-07	8.98445e-06	6899	TBX1	22	19756703	19783593	1	protein_coding	T-box transcription factor 1
1359	ENSG00000116133	9017.73	0.216012	0.0449223	6.88222e-07	9.01137e-06	1718	DHCR24	1	54849627	54887195	-1	protein_coding	24-dehydrocholesterol reductase
1360	ENSG00000136807	642.267	0.346876	0.077171	6.87847e-07	9.01137e-06	1025	CDK9	9	127785679	127790792	1	protein_coding	cyclin dependent kinase 9
1361	ENSG00000213390	884.093	0.333712	0.0736299	6.88728e-07	9.01137e-06	84986	ARHGAP19	10	97222173	97292673	-1	protein_coding	Rho GTPase activating protein 19
1362	ENSG00000197381	665.735	-0.407965	0.0944518	7.12953e-07	9.32145e-06	104	ADARB1	21	45073853	45226560	1	protein_coding	adenosine deaminase RNA specific B1
1363	ENSG00000143375	2413.61	-0.291319	0.0627788	7.14646e-07	9.33671e-06	57530	CGN	1	151510510	151538692	1	protein_coding	cingulin
1364	ENSG00000163811	2551.41	-0.257088	0.0544532	7.16871e-07	9.35888e-06	23160	WDR43	2	28894667	28948219	1	protein_coding	WD repeat domain 43
1365	ENSG00000108604	4953.74	-0.231163	0.0484367	7.20868e-07	9.40414e-06	6603	SMARCD2	17	63832081	63843065	-1	protein_coding	SWI/SNF related, matrix associated, actin dependent regulator of chromatin, subfamily d, member 2
1366	ENSG00000166123	2684.61	0.253245	0.0535657	7.23217e-07	9.42786e-06	84706	GPT2	16	46884362	46931289	1	protein_coding	glutamic--pyruvic transaminase 2
1367	ENSG00000233901	81.3615	-0.910878	0.22717	7.26592e-07	9.45795e-06	100506119	LINC01503	9	129332300	129359541	1	lncRNA	long intergenic non-protein coding RNA 1503
1368	ENSG00000121621	606.234	-0.367081	0.0829468	7.26354e-07	9.45795e-06	81930	KIF18A	11	28020619	28108156	-1	protein_coding	kinesin family member 18A
1369	ENSG00000012817	963.188	0.352703	0.0789734	7.27837e-07	9.46722e-06	8284	KDM5D	Y	19703865	19744939	-1	protein_coding	lysine demethylase 5D
1370	ENSG00000162368	2872.83	0.317921	0.0697044	7.42285e-07	9.64807e-06	51727	CMPK1	1	47333790	47378839	1	protein_coding	cytidine/uridine monophosphate kinase 1
1371	ENSG00000135127	647.873	-0.365253	0.0825361	7.44491e-07	9.66966e-06	92558	BICDL1	12	119989236	120094494	1	protein_coding	BICD family like cargo adaptor 1
1372	ENSG00000184117	3735.16	-0.260042	0.0552562	7.4777e-07	9.70515e-06	8508	NIPSNAP1	22	29554808	29581327	-1	protein_coding	nipsnap homolog 1
1373	ENSG00000152234	24485.9	-0.197606	0.0409936	7.49308e-07	9.718e-06	498	ATP5F1A	18	46080248	46104334	-1	protein_coding	ATP synthase F1 subunit alpha
1374	ENSG00000185615	309.936	-0.456958	0.108858	7.55232e-07	9.78767e-06	64714	PDIA2	16	283164	287215	1	protein_coding	protein disulfide isomerase family A member 2
1375	ENSG00000136731	1642.54	0.34416	0.0767946	7.59393e-07	9.83442e-06	56886	UGGT1	2	128091200	128195677	1	protein_coding	UDP-glucose glycoprotein glucosyltransferase 1
1376	ENSG00000064932	3222.71	-0.276477	0.0593153	7.73016e-07	1.00035e-05	22904	SBNO2	19	1107637	1174268	-1	protein_coding	strawberry notch homolog 2
1377	ENSG00000065613	2380.45	0.253567	0.0538046	7.75672e-07	1.00306e-05	9748	SLK	10	103967140	104029233	1	protein_coding	STE20 like kinase
1378	ENSG00000135932	1726.16	-0.287778	0.0621276	7.7694e-07	1.00397e-05	51719	CAB39	2	230712842	230821075	1	protein_coding	calcium binding protein 39
1379	ENSG00000111142	4327.68	-0.228439	0.0479796	7.81385e-07	1.00898e-05	10988	METAP2	12	95473520	95515839	1	protein_coding	methionyl aminopeptidase 2
1380	ENSG00000253276	807.381	0.403514	0.0936429	7.86792e-07	1.01522e-05	168455	CCDC71L	7	106654360	106661158	-1	protein_coding	coiled-coil domain containing 71 like
1381	ENSG00000177679	125.883	-0.657621	0.163219	7.89787e-07	1.01834e-05	222183	SRRM3	7	76201896	76287288	1	protein_coding	serine/arginine repetitive matrix 3
1382	ENSG00000134013	126.856	0.789573	0.196112	7.94778e-07	1.02329e-05	4017	LOXL2	8	23296897	23425328	-1	protein_coding	lysyl oxidase like 2
1383	ENSG00000157613	126.226	-0.925383	0.232821	7.94576e-07	1.02329e-05	90993	CREB3L1	11	46277662	46321409	1	protein_coding	cAMP responsive element binding protein 3 like 1
1384	ENSG00000118596	957.226	0.464571	0.111397	8.01492e-07	1.03119e-05	9194	SLC16A7	12	59596029	59789855	1	protein_coding	solute carrier family 16 member 7
1385	ENSG00000110768	916.886	0.31302	0.0687775	8.29176e-07	1.06603e-05	2965	GTF2H1	11	18322295	18367045	1	protein_coding	general transcription factor IIH subunit 1
1386	ENSG00000196943	2038.71	-0.238881	0.0505259	8.34777e-07	1.07246e-05	161424	NOP9	14	24299850	24309124	1	protein_coding	NOP9 nucleolar protein
1387	ENSG00000116750	3742.21	-0.234489	0.049525	8.41602e-07	1.08044e-05	51377	UCHL5	1	193012250	193060080	-1	protein_coding	ubiquitin C-terminal hydrolase L5
1388	ENSG00000108947	292.08	-0.498187	0.121426	8.55407e-07	1.09737e-05	1949	EFNB3	17	7705202	7711372	1	protein_coding	ephrin B3
1389	ENSG00000104714	475.746	-0.403658	0.0940911	8.56481e-07	1.09795e-05	157697	ERICH1	8	614746	738106	-1	protein_coding	glutamate rich 1
1390	ENSG00000130725	4914.32	-0.295211	0.0642843	8.57191e-07	1.09807e-05	9040	UBE2M	19	58555712	58558954	-1	protein_coding	ubiquitin conjugating enzyme E2 M
1391	ENSG00000171346	163.037	0.667182	0.166524	8.65471e-07	1.10788e-05	3866	KRT15	17	41513745	41522529	-1	protein_coding	keratin 15
1392	ENSG00000144043	1236.67	0.290852	0.0632216	8.7003e-07	1.11291e-05	113419	TEX261	2	70985942	70994873	-1	protein_coding	testis expressed 261
1393	ENSG00000085788	1683.41	0.26165	0.0560352	8.78213e-07	1.12257e-05	23259	DDHD2	8	38225218	38275558	1	protein_coding	DDHD domain containing 2
1394	ENSG00000118689	1248.76	0.44435	0.106133	8.887e-07	1.13516e-05	2309	FOXO3	6	108559835	108684774	1	protein_coding	forkhead box O3
1395	ENSG00000213983	821.763	-0.388273	0.0898447	8.93187e-07	1.14007e-05	8906	AP1G2	14	23559565	23568070	-1	protein_coding	adaptor related protein complex 1 subunit gamma 2
1396	ENSG00000146828	1344.09	-0.319317	0.0707249	9.0544e-07	1.15421e-05	56996	SLC12A9	7	100826820	100867010	1	protein_coding	solute carrier family 12 member 9
1397	ENSG00000247077	4116.29	-0.285647	0.0620238	9.05566e-07	1.15421e-05	192111	PGAM5	12	132710819	132722734	1	protein_coding	PGAM family member 5, mitochondrial serine/threonine protein phosphatase
1398	ENSG00000131791	1397.97	0.325874	0.0724848	9.07982e-07	1.15463e-05	5565	PRKAB2	1	147155106	147172550	-1	protein_coding	protein kinase AMP-activated non-catalytic subunit beta 2
1399	ENSG00000123739	885.91	0.313672	0.0692456	9.09149e-07	1.15463e-05	81579	PLA2G12A	4	109709989	109730070	-1	protein_coding	phospholipase A2 group XIIA
1400	ENSG00000234771	152.918	-0.670599	0.167858	9.06929e-07	1.15463e-05	NA	SLC25A25-AS1	9	128108581	128118693	-1	lncRNA	SLC25A25 antisense RNA 1
1401	ENSG00000074657	1053.51	0.324433	0.0721029	9.0914e-07	1.15463e-05	55205	ZNF532	18	58862600	58986480	1	protein_coding	zinc finger protein 532
1402	ENSG00000161888	1132	0.355681	0.0806581	9.08466e-07	1.15463e-05	147841	SPC24	19	11131520	11155807	-1	protein_coding	SPC24 component of NDC80 kinetochore complex
1403	ENSG00000167680	84.9065	-0.839484	0.210945	9.1543e-07	1.16177e-05	10501	SEMA6B	19	4542593	4581776	-1	protein_coding	semaphorin 6B
1404	ENSG00000171241	1286.45	0.338714	0.0760613	9.32459e-07	1.18239e-05	79801	SHCBP1	16	46578591	46621379	-1	protein_coding	SHC binding and spindle associated 1
1405	ENSG00000168259	2798.07	-0.212946	0.0448095	9.33009e-07	1.18239e-05	7266	DNAJC7	17	41976421	42021376	-1	protein_coding	DnaJ heat shock protein family (Hsp40) member C7
1406	ENSG00000011347	755.698	-0.342551	0.0771565	9.42858e-07	1.19402e-05	9066	SYT7	11	61513714	61581148	-1	protein_coding	synaptotagmin 7
1407	ENSG00000093167	1645.37	0.253452	0.0542481	9.46211e-07	1.19657e-05	9209	LRRFIP2	3	37052626	37183689	-1	protein_coding	LRR binding FLII interacting protein 2
1408	ENSG00000100600	1131.23	0.328323	0.0732876	9.46222e-07	1.19657e-05	5641	LGMN	14	92703807	92748679	-1	protein_coding	legumain
1409	ENSG00000143321	17843.2	-0.217135	0.0457977	9.51619e-07	1.20254e-05	3068	HDGF	1	156742109	156766925	-1	protein_coding	heparin binding growth factor
1410	ENSG00000164506	1591.13	-0.294822	0.0645021	9.54147e-07	1.20324e-05	134957	STXBP5	6	147204417	147390476	1	protein_coding	syntaxin binding protein 5
1411	ENSG00000186907	302.119	-0.448817	0.10784	9.53354e-07	1.20324e-05	349667	RTN4RL2	11	57460528	57477534	1	protein_coding	reticulon 4 receptor like 2
1412	ENSG00000167703	1251.58	-0.36947	0.0847505	9.5421e-07	1.20324e-05	124935	SLC43A2	17	1569268	1628886	-1	protein_coding	solute carrier family 43 member 2
1413	ENSG00000176871	5588.11	-0.214594	0.0452281	9.55324e-07	1.20379e-05	55884	WSB2	12	118032687	118062430	-1	protein_coding	WD repeat and SOCS box containing 2
1414	ENSG00000144597	2197.24	-0.224218	0.0474283	9.57416e-07	1.20557e-05	85403	EAF1	3	15427598	15450635	1	protein_coding	ELL associated factor 1
1415	ENSG00000164815	1058.85	0.287198	0.062589	9.62802e-07	1.21149e-05	5001	ORC5	7	104126341	104208047	-1	protein_coding	origin recognition complex subunit 5
1416	ENSG00000183784	149.476	0.673656	0.169332	9.70951e-07	1.22088e-05	NA	DOCK8-AS1	9	212824	215893	-1	lncRNA	DOCK8 antisense RNA 1
1417	ENSG00000010319	104.411	-0.811546	0.204427	9.74406e-07	1.22436e-05	56920	SEMA3G	3	52433035	52445103	-1	protein_coding	semaphorin 3G
1418	ENSG00000011465	18.4499	1.57606	0.623339	9.76657e-07	1.22632e-05	1634	DCN	12	91140484	91183217	-1	protein_coding	decorin
1419	ENSG00000068971	400.216	-0.445521	0.107022	9.78226e-07	1.22712e-05	5526	PPP2R5B	11	64917553	64934475	1	protein_coding	protein phosphatase 2 regulatory subunit B'beta
1420	ENSG00000100304	2111.71	0.273401	0.0591843	9.78677e-07	1.22712e-05	23170	TTLL12	22	43166622	43187134	-1	protein_coding	tubulin tyrosine ligase like 12
1421	ENSG00000141570	718.732	-0.357325	0.0814321	9.82301e-07	1.23079e-05	57332	CBX8	17	79792132	79801683	-1	protein_coding	chromobox 8
1422	ENSG00000104320	2253.62	0.267872	0.0578498	9.88757e-07	1.238e-05	4683	NBN	8	89933331	90003228	-1	protein_coding	nibrin
1423	ENSG00000083857	967.736	-0.41505	0.0981586	9.94595e-07	1.24444e-05	2195	FAT1	4	186587794	186726722	-1	protein_coding	FAT atypical cadherin 1
1424	ENSG00000291178	494.701	-0.37931	0.0877579	9.96667e-07	1.24615e-05	NA	NA	NA	NA	NA	NA	NA	NA
1425	ENSG00000158717	381.153	-0.522974	0.12953	9.99626e-07	1.24897e-05	115992	RNF166	16	88696499	88706408	-1	protein_coding	ring finger protein 166
1426	ENSG00000198517	1500.37	-0.416307	0.0985591	1.00064e-06	1.24935e-05	7975	MAFK	7	1530702	1543043	1	protein_coding	MAF bZIP transcription factor K
1427	ENSG00000161533	1129.22	-0.278971	0.0606586	1.01119e-06	1.26164e-05	51	ACOX1	17	75941507	75979177	-1	protein_coding	acyl-CoA oxidase 1
1428	ENSG00000172531	4442.33	-0.257607	0.0554116	1.01247e-06	1.26236e-05	5499	PPP1CA	11	67398181	67421183	-1	protein_coding	protein phosphatase 1 catalytic subunit alpha
1429	ENSG00000143126	430.612	-0.462674	0.112261	1.01325e-06	1.26243e-05	1952	CELSR2	1	109249539	109275751	1	protein_coding	cadherin EGF LAG seven-pass G-type receptor 2
1430	ENSG00000117222	1163.44	-0.342717	0.0775163	1.02457e-06	1.27564e-05	5929	RBBP5	1	205086142	205122015	-1	protein_coding	RB binding protein 5, histone lysine methyltransferase complex subunit
1431	ENSG00000109854	282.646	0.477788	0.116845	1.04078e-06	1.29492e-05	10553	HTATIP2	11	20363685	20383782	1	protein_coding	HIV-1 Tat interactive protein 2
1432	ENSG00000074527	85.7395	1.03323	0.27396	1.04353e-06	1.29743e-05	59277	NTN4	12	95657807	95791189	-1	protein_coding	netrin 4
1433	ENSG00000177542	2606.81	-0.327158	0.073324	1.04548e-06	1.29894e-05	79751	SLC25A22	11	790475	798281	-1	protein_coding	solute carrier family 25 member 22
1434	ENSG00000110011	420.868	-0.412542	0.0976909	1.04806e-06	1.30123e-05	3338	DNAJC4	11	64230278	64234286	1	protein_coding	DnaJ heat shock protein family (Hsp40) member C4
1435	ENSG00000092096	160.778	-0.619812	0.156273	1.0532e-06	1.3067e-05	51310	SLC22A17	14	23346314	23352912	-1	protein_coding	solute carrier family 22 member 17
1436	ENSG00000114982	784.378	-0.337428	0.0761614	1.05397e-06	1.30675e-05	55683	KANSL3	2	96593170	96642787	-1	protein_coding	KAT8 regulatory NSL complex subunit 3
1437	ENSG00000185716	448.068	0.446383	0.107792	1.06936e-06	1.3249e-05	730094	MOSMO	16	22007638	22087534	1	protein_coding	modulator of smoothened
1438	ENSG00000160803	5184.41	0.215917	0.0457522	1.07042e-06	1.32512e-05	56893	UBQLN4	1	156035299	156053798	-1	protein_coding	ubiquilin 4
1439	ENSG00000196504	2152.49	-0.251487	0.0540753	1.07103e-06	1.32512e-05	55660	PRPF40A	2	152651593	152717997	-1	protein_coding	pre-mRNA processing factor 40 homolog A
1440	ENSG00000049541	2408.74	0.361428	0.0830055	1.08596e-06	1.34265e-05	5982	RFC2	7	74231499	74254458	-1	protein_coding	replication factor C subunit 2
1441	ENSG00000129473	1218.62	0.297359	0.0655526	1.08814e-06	1.34442e-05	599	BCL2L2	14	23298790	23311751	1	protein_coding	BCL2 like 2
1442	ENSG00000163468	15799.1	-0.210324	0.0445255	1.09671e-06	1.35405e-05	7203	CCT3	1	156308968	156367873	-1	protein_coding	chaperonin containing TCP1 subunit 3
1443	ENSG00000187634	550.401	-0.42727	0.102295	1.0994e-06	1.35549e-05	148398	SAMD11	1	923923	944575	1	protein_coding	sterile alpha motif domain containing 11
1444	ENSG00000106484	2841.01	0.240487	0.0515161	1.09912e-06	1.35549e-05	4232	MEST	7	130486171	130506465	1	protein_coding	mesoderm specific transcript
1445	ENSG00000164062	4242.32	0.249311	0.0536384	1.10947e-06	1.36695e-05	327	APEH	3	49674014	49683971	1	protein_coding	acylaminoacyl-peptide hydrolase
1446	ENSG00000133703	3123.17	-0.260234	0.0562814	1.11078e-06	1.36762e-05	3845	KRAS	12	25205246	25250936	-1	protein_coding	KRAS proto-oncogene, GTPase
1447	ENSG00000137502	396.391	0.554658	0.139206	1.11209e-06	1.36829e-05	27314	RAB30	11	82973133	83071923	-1	protein_coding	RAB30, member RAS oncogene family
1448	ENSG00000106541	2154.14	0.608956	0.153927	1.11344e-06	1.369e-05	10551	AGR2	7	16791811	16833433	-1	protein_coding	anterior gradient 2, protein disulphide isomerase family member
1449	ENSG00000177683	2703.04	0.248284	0.05341	1.11767e-06	1.37295e-05	168451	THAP5	7	108554543	108569750	-1	protein_coding	THAP domain containing 5
1450	ENSG00000119396	3549.61	-0.226555	0.0482908	1.1182e-06	1.37295e-05	51552	RAB14	9	121178133	121223014	-1	protein_coding	RAB14, member RAS oncogene family
1451	ENSG00000121390	1913.94	-0.248289	0.0534637	1.14254e-06	1.40187e-05	55269	PSPC1	13	19674752	19783019	-1	protein_coding	paraspeckle component 1
1452	ENSG00000180011	1849.06	0.282647	0.0619302	1.14345e-06	1.40201e-05	284273	ZADH2	18	75195113	75209139	-1	protein_coding	zinc binding alcohol dehydrogenase domain containing 2
1453	ENSG00000170500	424.852	-0.440583	0.106494	1.14916e-06	1.40804e-05	164832	LONRF2	2	100271875	100322501	-1	protein_coding	LON peptidase N-terminal domain and ring finger 2
1454	ENSG00000167674	1766.85	0.263456	0.0571683	1.15411e-06	1.41313e-05	84717	HDGFL2	19	4472297	4502208	1	protein_coding	HDGF like 2
1455	ENSG00000112893	1355.18	0.361071	0.0831643	1.15562e-06	1.414e-05	4124	MAN2A1	5	109689927	109869625	1	protein_coding	mannosidase alpha class 2A member 1
1456	ENSG00000132436	1667.18	0.317869	0.0712129	1.17239e-06	1.43353e-05	63979	FIGNL1	7	50444128	50542535	-1	protein_coding	fidgetin like 1
1457	ENSG00000136270	2914.11	-0.29022	0.0639634	1.18297e-06	1.44548e-05	9238	TBRG4	7	45100100	45112047	-1	protein_coding	transforming growth factor beta regulator 4
1458	ENSG00000082212	1488.3	-0.255105	0.0551989	1.18608e-06	1.44828e-05	4200	ME2	18	50879080	50954257	1	protein_coding	malic enzyme 2
1459	ENSG00000172250	29.401	-1.19475	0.350793	1.18702e-06	1.44842e-05	94009	SERHL	22	42500553	42512562	1	transcribed_unitary_pseudogene	serine hydrolase like (pseudogene)
1460	ENSG00000151090	1479.38	0.40099	0.0949198	1.1882e-06	1.44887e-05	7068	THRB	3	24117153	24495756	-1	protein_coding	thyroid hormone receptor beta
1461	ENSG00000111684	1326.67	0.365782	0.0846618	1.19592e-06	1.45728e-05	10162	LPCAT3	12	6976185	7018477	-1	protein_coding	lysophosphatidylcholine acyltransferase 3
1462	ENSG00000261167	140.526	-0.667491	0.170036	1.20636e-06	1.46875e-05	NA		3	131455126	131458598	-1	lncRNA	novel transcript, overlapping to MRPL3
1463	ENSG00000212907	22293.4	-0.615216	0.156347	1.20699e-06	1.46875e-05	4539	MT-ND4L	MT	10470	10766	1	protein_coding	mitochondrially encoded NADH:ubiquinone oxidoreductase core subunit 4L
1464	ENSG00000162639	662.021	0.348924	0.0799225	1.21624e-06	1.47899e-05	113802	HENMT1	1	108648290	108661526	-1	protein_coding	HEN methyltransferase 1
1465	ENSG00000198786	60273.6	-0.548516	0.138243	1.21946e-06	1.4819e-05	4540	MT-ND5	MT	12337	14148	1	protein_coding	mitochondrially encoded NADH:ubiquinone oxidoreductase core subunit 5
1466	ENSG00000221867	2208.84	-0.293023	0.064789	1.22365e-06	1.48596e-05	4102	MAGEA3	X	152698767	152702347	1	protein_coding	MAGE family member A3
1467	ENSG00000128590	911.116	0.435883	0.105498	1.23243e-06	1.49561e-05	4189	DNAJB9	7	108569867	108574850	1	protein_coding	DnaJ heat shock protein family (Hsp40) member B9
1468	ENSG00000106086	962.522	0.359377	0.0829814	1.24137e-06	1.50543e-05	84725	PLEKHA8	7	30027404	30130483	1	protein_coding	pleckstrin homology domain containing A8
1469	ENSG00000166037	1018.51	0.312334	0.0699337	1.24589e-06	1.50987e-05	9702	CEP57	11	95789965	95832693	1	protein_coding	centrosomal protein 57
1470	ENSG00000076924	1999.67	-0.268499	0.0586428	1.25787e-06	1.52335e-05	56949	XAB2	19	7619525	7629545	-1	protein_coding	XPA binding protein 2
1471	ENSG00000163558	1903.84	-0.264285	0.0576219	1.26938e-06	1.53625e-05	5584	PRKCI	3	170222424	170305977	1	protein_coding	protein kinase C iota
1472	ENSG00000179532	99.0615	0.829055	0.212912	1.27125e-06	1.53746e-05	144132	DNHD1	11	6497260	6593758	1	protein_coding	dynein heavy chain domain 1
1473	ENSG00000145494	1395.52	-0.288536	0.0637825	1.287e-06	1.55545e-05	4726	NDUFS6	5	1801407	1816048	1	protein_coding	NADH:ubiquinone oxidoreductase subunit S6
1474	ENSG00000137843	856.549	-0.33733	0.076898	1.29034e-06	1.55842e-05	106821730	PAK6	15	40217428	40277487	1	protein_coding	p21 (RAC1) activated kinase 6
1475	ENSG00000137843	856.549	-0.33733	0.076898	1.29034e-06	1.55842e-05	56924	PAK6	15	40217428	40277487	1	protein_coding	p21 (RAC1) activated kinase 6
1476	ENSG00000116251	2291.92	-0.270986	0.0593433	1.29531e-06	1.56336e-05	6146	RPL22	1	6185020	6209389	-1	protein_coding	ribosomal protein L22
1477	ENSG00000117385	282.397	0.473456	0.117102	1.31544e-06	1.58658e-05	64175	P3H1	1	42746335	42767084	-1	protein_coding	prolyl 3-hydroxylase 1
1478	ENSG00000151491	707.45	-0.363134	0.0843448	1.32602e-06	1.59825e-05	2059	EPS8	12	15620134	15882329	-1	protein_coding	epidermal growth factor receptor pathway substrate 8
1479	ENSG00000167969	2238.98	0.361434	0.0838568	1.32692e-06	1.59825e-05	1632	ECI1	16	2239402	2252300	-1	protein_coding	enoyl-CoA delta isomerase 1
1480	ENSG00000131668	83.1126	-0.778071	0.199865	1.33007e-06	1.60095e-05	56033	BARX1	9	93951627	93955355	-1	protein_coding	BARX homeobox 1
1481	ENSG00000173890	193.15	-0.596446	0.152299	1.34219e-06	1.61445e-05	26996	GPR160	3	170037995	170085392	1	protein_coding	G protein-coupled receptor 160
1482	ENSG00000117569	1014.06	-0.395673	0.0940298	1.36285e-06	1.63787e-05	58155	PTBP2	1	96721665	96823738	1	protein_coding	polypyrimidine tract binding protein 2
1483	ENSG00000184709	132.062	-0.670259	0.172078	1.3635e-06	1.63787e-05	389816	LRRC26	9	137168758	137170051	-1	protein_coding	leucine rich repeat containing 26
1484	ENSG00000010270	1325.55	0.309522	0.0694925	1.36685e-06	1.64078e-05	83930	STARD3NL	7	38178245	38230670	1	protein_coding	STARD3 N-terminal like
1485	ENSG00000153044	1764.94	0.295844	0.0659068	1.38429e-06	1.66058e-05	64946	CENPH	5	69189574	69210357	1	protein_coding	centromere protein H
1486	ENSG00000181019	659.155	0.383488	0.0904951	1.38522e-06	1.66058e-05	1728	NQO1	16	69706996	69726668	-1	protein_coding	NAD(P)H quinone dehydrogenase 1
1487	ENSG00000109323	604.344	-0.357756	0.0830132	1.39596e-06	1.67233e-05	4126	MANBA	4	102630770	102760994	-1	protein_coding	mannosidase beta
1488	ENSG00000074071	2507.24	0.327907	0.0745866	1.40009e-06	1.67614e-05	65993	MRPS34	16	1771890	1773150	-1	protein_coding	mitochondrial ribosomal protein S34
1489	ENSG00000232434	510.603	-0.440623	0.107706	1.40908e-06	1.68577e-05	389813	AJM1	9	136842478	136848801	1	protein_coding	apical junction component 1 homolog
1490	ENSG00000040633	1505.24	-0.299326	0.0668895	1.41354e-06	1.68997e-05	79142	PHF23	17	7235029	7239722	-1	protein_coding	PHD finger protein 23
1491	ENSG00000214756	226.792	0.644059	0.16561	1.41861e-06	1.69488e-05	751071	CSKMT	11	62665309	62668496	1	protein_coding	citrate synthase lysine methyltransferase
1492	ENSG00000167112	1526.64	-0.260987	0.0571532	1.44779e-06	1.72858e-05	26995	TRUB2	9	128305159	128322447	-1	protein_coding	TruB pseudouridine synthase family member 2
1493	ENSG00000110987	2185.91	0.256658	0.056091	1.45154e-06	1.73189e-05	605	BCL7A	12	122019422	122062044	1	protein_coding	BAF chromatin remodeling complex subunit BCL7A
1494	ENSG00000180535	783.879	0.368482	0.0863181	1.45762e-06	1.73798e-05	168620	BHLHA15	7	98211439	98215457	1	protein_coding	basic helix-loop-helix family member a15
1495	ENSG00000084112	1361.02	0.335878	0.0769892	1.46829e-06	1.74857e-05	54434	SSH1	12	108778191	108857590	-1	protein_coding	slingshot protein phosphatase 1
1496	ENSG00000139800	64.0419	-0.865379	0.225439	1.46848e-06	1.74857e-05	85416	ZIC5	13	99962964	99971767	-1	protein_coding	Zic family member 5
1497	ENSG00000033100	1718.08	0.252082	0.0550012	1.47009e-06	1.74932e-05	54480	CHPF2	7	151232483	151240979	1	protein_coding	chondroitin polymerizing factor 2
1498	ENSG00000165175	1443.65	0.288494	0.0642453	1.50414e-06	1.78864e-05	58526	MID1IP1	X	38801440	38806537	1	protein_coding	MID1 interacting protein 1
1499	ENSG00000257337	711.267	-0.313868	0.0710472	1.52713e-06	1.81476e-05	283335		12	53012884	53054450	-1	lncRNA	novel transcript, antisense to TENC1 & EIF4B
1500	ENSG00000241644	39.5513	1.10702	0.315458	1.53368e-06	1.82132e-05	11185	INMT	7	30697985	30757602	1	protein_coding	indolethylamine N-methyltransferase
1501	ENSG00000198805	2415.95	-0.256002	0.0560848	1.5413e-06	1.82914e-05	4860	PNP	14	20468954	20477089	1	protein_coding	purine nucleoside phosphorylase
1502	ENSG00000166716	2327.78	-0.290942	0.0649999	1.56138e-06	1.85173e-05	9640	ZNF592	15	84748592	84806445	1	protein_coding	zinc finger protein 592
1503	ENSG00000186470	111.588	0.814024	0.21198	1.57283e-06	1.86408e-05	11118	BTN3A2	6	26365159	26378320	1	protein_coding	butyrophilin subfamily 3 member A2
1504	ENSG00000120158	456.472	-0.391743	0.0935959	1.57923e-06	1.87041e-05	10171	RCL1	9	4792944	4885917	1	protein_coding	RNA terminal phosphate cyclase like 1
1505	ENSG00000065154	3789.49	-0.278231	0.0617613	1.59037e-06	1.88235e-05	4942	OAT	10	124397303	124418976	-1	protein_coding	ornithine aminotransferase
1506	ENSG00000163694	375.633	-0.471165	0.117699	1.59317e-06	1.88441e-05	54502	RBM47	4	40423267	40630875	-1	protein_coding	RNA binding motif protein 47
1507	ENSG00000137309	2108.68	-0.331649	0.0761447	1.60472e-06	1.89679e-05	3159	HMGA1	6	34236873	34246231	1	protein_coding	high mobility group AT-hook 1
1508	ENSG00000065989	370.852	-0.482126	0.121053	1.60698e-06	1.89821e-05	5141	PDE4A	19	10416773	10469630	1	protein_coding	phosphodiesterase 4A
1509	ENSG00000164902	1253.09	-0.27701	0.0614954	1.61624e-06	1.90787e-05	51808	PHAX	5	126600925	126627252	1	protein_coding	phosphorylated adaptor for RNA export
1510	ENSG00000128581	718.334	-0.328863	0.0753999	1.61985e-06	1.91087e-05	64792	IFT22	7	101310914	101321823	-1	protein_coding	intraflagellar transport 22
1511	ENSG00000125447	902.455	-0.361206	0.0846993	1.63383e-06	1.92607e-05	23163	GGA3	17	75236599	75262363	-1	protein_coding	golgi associated, gamma adaptin ear containing, ARF binding protein 3
1512	ENSG00000218739	2699.01	0.246946	0.0540439	1.65504e-06	1.94978e-05	100505876	CEBPZOS	2	37196488	37216193	1	protein_coding	CEBPZ opposite strand
1513	ENSG00000108509	1167.79	-0.331136	0.0761434	1.66533e-06	1.9606e-05	23125	CAMTA2	17	4967992	4987675	-1	protein_coding	calmodulin binding transcription activator 2
1514	ENSG00000116489	6266.17	-0.202859	0.0436299	1.66785e-06	1.96227e-05	829	CAPZA1	1	112619805	112671616	1	protein_coding	capping actin protein of muscle Z-line subunit alpha 1
1515	ENSG00000112306	11098.7	0.365771	0.0861457	1.67302e-06	1.96705e-05	6206	RPS12	6	132814569	132817564	1	protein_coding	ribosomal protein S12
1516	ENSG00000106615	3603.65	-0.224592	0.048703	1.67419e-06	1.96712e-05	6009	RHEB	7	151466012	151520120	-1	protein_coding	Ras homolog, mTORC1 binding
1517	ENSG00000269896	169.975	0.642904	0.167149	1.68901e-06	1.98322e-05	100129534		1	2350414	2352820	-1	transcribed_processed_pseudogene	small nuclear ribonucleoprotein N (SNRPN) pseudogene
1518	ENSG00000187954	1001.58	-0.369338	0.0872731	1.70031e-06	1.99517e-05	50626	CYHR1	8	144449582	144465667	-1	protein_coding	cysteine and histidine rich 1
1519	ENSG00000181433	163.599	0.647294	0.168445	1.70713e-06	2.00184e-05	55511	SAGE1	X	135889205	135913062	1	protein_coding	sarcoma antigen 1
1520	ENSG00000272512	68.3181	-0.916554	0.243983	1.72354e-06	2.01975e-05	NA		1	995966	998051	-1	lncRNA	novel transcript
1521	ENSG00000070159	1078.82	-0.269993	0.0598935	1.72541e-06	2.0206e-05	5774	PTPN3	9	109375466	109498313	-1	protein_coding	protein tyrosine phosphatase non-receptor type 3
1522	ENSG00000138750	1045.01	0.278129	0.0619903	1.73416e-06	2.02951e-05	53371	NUP54	4	76114659	76148444	-1	protein_coding	nucleoporin 54
1523	ENSG00000164010	239.939	0.504048	0.128372	1.78259e-06	2.08345e-05	114625	ERMAP	1	42817122	42844991	1	protein_coding	erythroblast membrane associated protein (Scianna blood group)
1524	ENSG00000125863	781.035	-0.30483	0.0691288	1.78175e-06	2.08345e-05	8195	MKKS	20	10401009	10434222	-1	protein_coding	MKKS centrosomal shuttling protein
1525	ENSG00000113648	7729.22	-0.192412	0.0413741	1.79286e-06	2.09406e-05	9555	MACROH2A1	5	135334381	135399914	-1	protein_coding	macroH2A.1 histone
1526	ENSG00000174567	245.498	-0.524481	0.134528	1.80595e-06	2.10797e-05	127845	GOLT1A	1	204198163	204213988	-1	protein_coding	golgi transport 1A
1527	ENSG00000070882	530.208	-0.395932	0.0955615	1.81015e-06	2.11149e-05	26031	OSBPL3	7	24796540	24981634	-1	protein_coding	oxysterol binding protein like 3
1528	ENSG00000095139	5654.83	-0.213987	0.0463843	1.81685e-06	2.11791e-05	372	ARCN1	11	118572390	118603033	1	protein_coding	archain 1
1529	ENSG00000140650	1434.34	-0.260711	0.0577054	1.82495e-06	2.12595e-05	5373	PMM2	16	8788823	8862534	1	protein_coding	phosphomannomutase 2
1530	ENSG00000132361	3813.35	-0.262453	0.0581681	1.84144e-06	2.14376e-05	23277	CLUH	17	2689386	2712663	-1	protein_coding	clustered mitochondria homolog
1531	ENSG00000239405	55.6883	0.969824	0.263752	1.85857e-06	2.16228e-05	NA	TMED10P2	3	128538020	128538631	1	processed_pseudogene	transmembrane p24 trafficking protein 10 pseudogene 2
1532	ENSG00000160862	3129.54	0.24422	0.0536759	1.86502e-06	2.16836e-05	563	AZGP1	7	99966720	99976042	-1	protein_coding	alpha-2-glycoprotein 1, zinc-binding
1533	ENSG00000164684	2518.69	0.287878	0.0647589	1.86831e-06	2.17076e-05	619279	ZNF704	8	80628451	80874781	-1	protein_coding	zinc finger protein 704
1534	ENSG00000008323	161.399	-0.559302	0.145032	1.88726e-06	2.18992e-05	55200	PLEKHG6	12	6310436	6328506	1	protein_coding	pleckstrin homology and RhoGEF domain containing G6
1535	ENSG00000167600	64.5098	-0.870799	0.231382	1.8868e-06	2.18992e-05	29785	CYP2S1	19	41193210	41207539	1	protein_coding	cytochrome P450 family 2 subfamily S member 1
1536	ENSG00000182944	9089.09	0.221366	0.0482101	1.89278e-06	2.19488e-05	2130	EWSR1	22	29268009	29300525	1	protein_coding	EWS RNA binding protein 1
1537	ENSG00000185015	343.816	-0.48731	0.123876	1.91498e-06	2.21917e-05	377677	CA13	8	85220587	85284073	1	protein_coding	carbonic anhydrase 13
1538	ENSG00000289586	199.022	0.547202	0.141746	1.93295e-06	2.23854e-05	NA		4	76908814	76949639	-1	lncRNA	novel transcript
1539	ENSG00000213047	1092.52	0.379524	0.0909405	1.93731e-06	2.24213e-05	163486	DENND1B	1	197504748	197775696	-1	protein_coding	DENN domain containing 1B
1540	ENSG00000146083	1820.26	-0.31447	0.0720708	1.94259e-06	2.24677e-05	22838	RNF44	5	176526712	176538025	-1	protein_coding	ring finger protein 44
1541	ENSG00000108932	523.236	0.376455	0.0900593	1.95447e-06	2.25903e-05	9120	SLC16A6	17	68267026	68291267	-1	protein_coding	solute carrier family 16 member 6
1542	ENSG00000169860	2057.8	0.284068	0.0639041	1.95797e-06	2.26161e-05	5028	P2RY1	3	152835131	152841439	1	protein_coding	purinergic receptor P2Y1
1543	ENSG00000111371	17237.7	-0.223056	0.0487069	1.97628e-06	2.28128e-05	81539	SLC38A1	12	46183063	46270017	-1	protein_coding	solute carrier family 38 member 1
1544	ENSG00000143033	1023.12	0.310074	0.0709402	1.98706e-06	2.29223e-05	22823	MTF2	1	93079235	93139079	1	protein_coding	metal response element binding transcription factor 2
1545	ENSG00000174437	22846.8	0.230335	0.0504837	2.00659e-06	2.31325e-05	488	ATP2A2	12	110280756	110351093	1	protein_coding	ATPase sarcoplasmic/endoplasmic reticulum Ca2+ transporting 2
1546	ENSG00000115966	599.62	0.460254	0.115971	2.01606e-06	2.32266e-05	1386	ATF2	2	175072250	175168382	-1	protein_coding	activating transcription factor 2
1547	ENSG00000166130	314.543	0.536488	0.13917	2.06174e-06	2.37374e-05	121457	IKBIP	12	98613405	98645113	-1	protein_coding	IKBKB interacting protein
1548	ENSG00000132541	313.696	0.487687	0.124693	2.10515e-06	2.42215e-05	10247	RIDA	8	98102344	98117171	-1	protein_coding	reactive intermediate imine deaminase A homolog
1549	ENSG00000144909	642.298	0.344967	0.0810727	2.11235e-06	2.42887e-05	114885	OSBPL11	3	125528858	125595497	-1	protein_coding	oxysterol binding protein like 11
1550	ENSG00000113504	1212.55	-0.284538	0.0642846	2.12497e-06	2.44178e-05	10723	SLC12A7	5	1050384	1112063	-1	protein_coding	solute carrier family 12 member 7
1551	ENSG00000163946	482.475	0.387555	0.0938742	2.13641e-06	2.45334e-05	23272	TASOR	3	56620132	56683265	-1	protein_coding	transcription activation suppressor
1552	ENSG00000113594	553.672	0.413483	0.101869	2.1404e-06	2.45634e-05	3977	LIFR	5	38474668	38608354	-1	protein_coding	LIF receptor subunit alpha
1553	ENSG00000090372	2507.9	-0.255602	0.0568679	2.14987e-06	2.46561e-05	29888	STRN4	19	46719511	46746994	-1	protein_coding	striatin 4
1554	ENSG00000164761	94.3293	0.958312	0.262963	2.15367e-06	2.46837e-05	4982	TNFRSF11B	8	118923557	118951885	-1	protein_coding	TNF receptor superfamily member 11b
1555	ENSG00000087111	2473.12	0.244722	0.0541714	2.16099e-06	2.47517e-05	94005	PIGS	17	28553383	28571794	-1	protein_coding	phosphatidylinositol glycan anchor biosynthesis class S
1556	ENSG00000164076	70.2797	-0.829766	0.22159	2.16802e-06	2.48162e-05	79012	CAMKV	3	49857988	49869935	-1	protein_coding	CaM kinase like vesicle associated
1557	ENSG00000104774	909.398	0.327149	0.0760545	2.17368e-06	2.48649e-05	4125	MAN2B1	19	12646511	12666742	-1	protein_coding	mannosidase alpha class 2B member 1
1558	ENSG00000111110	1128.14	0.319239	0.073853	2.19412e-06	2.50825e-05	57460	PPM1H	12	62643994	62935150	-1	protein_coding	protein phosphatase, Mg2+/Mn2+ dependent 1H
1559	ENSG00000178105	1023.23	-0.293657	0.0668523	2.2169e-06	2.53266e-05	1662	DDX10	11	108665058	108940999	1	protein_coding	DEAD-box helicase 10
1560	ENSG00000232629	321.419	-0.433821	0.108423	2.2248e-06	2.54005e-05	3120	HLA-DQB2	6	32756098	32763532	-1	protein_coding	major histocompatibility complex, class II, DQ beta 2
1561	ENSG00000185519	42.8323	-1.0793	0.314593	2.24055e-06	2.55639e-05	348487	FAM131C	1	16057769	16073651	-1	protein_coding	family with sequence similarity 131 member C
1562	ENSG00000102158	4639.82	0.236586	0.0522682	2.24469e-06	2.55947e-05	84061	MAGT1	X	77825747	77899271	-1	protein_coding	magnesium transporter 1
1563	ENSG00000071054	2696.69	0.272905	0.0614957	2.31082e-06	2.63222e-05	9448	MAP4K4	2	101696850	101894690	1	protein_coding	mitogen-activated protein kinase kinase kinase kinase 4
1564	ENSG00000108830	221.206	-0.520538	0.135391	2.31147e-06	2.63222e-05	8153	RND2	17	43025231	43032041	1	protein_coding	Rho family GTPase 2
1565	ENSG00000119318	7966.79	-0.206152	0.0450569	2.31988e-06	2.6372e-05	5887	RAD23B	9	107283137	107332192	1	protein_coding	RAD23 homolog B, nucleotide excision repair protein
1566	ENSG00000174243	3081.43	-0.210335	0.0460399	2.31791e-06	2.6372e-05	9416	DDX23	12	48829756	48852842	-1	protein_coding	DEAD-box helicase 23
1567	ENSG00000082641	4245.53	0.201168	0.0438904	2.32029e-06	2.6372e-05	4779	NFE2L1	17	48048329	48061545	1	protein_coding	nuclear factor, erythroid 2 like 1
1568	ENSG00000152208	226.648	0.551081	0.144624	2.34907e-06	2.66819e-05	2895	GRID2	4	92303966	93810157	1	protein_coding	glutamate ionotropic receptor delta type subunit 2
1569	ENSG00000088305	293.781	0.451039	0.114153	2.35064e-06	2.66827e-05	1789	DNMT3B	20	32762385	32809356	1	protein_coding	DNA methyltransferase 3 beta
1570	ENSG00000230393	207.816	0.518295	0.134976	2.38461e-06	2.7051e-05	NA		2	100104919	100107504	1	lncRNA	novel transcript
1571	ENSG00000179833	912.002	-0.330583	0.0774346	2.40021e-06	2.72106e-05	9792	SERTAD2	2	64631621	64751005	-1	protein_coding	SERTA domain containing 2
1572	ENSG00000251022	1538.02	-0.319247	0.0742294	2.41967e-06	2.74137e-05	NA	THAP9-AS1	4	82893009	82900960	-1	lncRNA	THAP9 antisense RNA 1
1573	ENSG00000160588	619.391	0.358571	0.0857118	2.42398e-06	2.74449e-05	196264	MPZL3	11	118226690	118252365	-1	protein_coding	myelin protein zero like 3
1574	ENSG00000155368	1944.62	0.383005	0.0932022	2.45513e-06	2.77694e-05	1622	DBI	2	119366924	119372550	1	protein_coding	diazepam binding inhibitor, acyl-CoA binding protein
1575	ENSG00000102893	1123.35	0.341018	0.0805636	2.45576e-06	2.77694e-05	5257	PHKB	16	47461123	47701523	1	protein_coding	phosphorylase kinase regulatory subunit beta
1576	ENSG00000196507	318.443	-0.431684	0.108444	2.48168e-06	2.80446e-05	85012	TCEAL3	X	103607451	103629690	1	protein_coding	transcription elongation factor A like 3
1577	ENSG00000196700	2224.2	0.294516	0.0674788	2.49201e-06	2.81434e-05	57473	ZNF512B	20	63956704	63969930	-1	protein_coding	zinc finger protein 512B
1578	ENSG00000264107	68.4245	0.929615	0.25615	2.50291e-06	2.82484e-05	NA	MIR4733HG	17	31090787	31095450	-1	lncRNA	MIR4733 host gene
1579	ENSG00000260260	305.55	0.560869	0.148161	2.52069e-06	2.84311e-05	NA	SNHG19	16	2154792	2155405	-1	lncRNA	small nucleolar RNA host gene 19
1580	ENSG00000004779	2191.68	-0.295654	0.0678379	2.52845e-06	2.84824e-05	4706	NDUFAB1	16	23581014	23596316	-1	protein_coding	NADH:ubiquinone oxidoreductase subunit AB1
1581	ENSG00000103549	4404.33	-0.226293	0.0500489	2.52741e-06	2.84824e-05	9810	RNF40	16	30761745	30776307	1	protein_coding	ring finger protein 40
1582	ENSG00000106799	682.338	0.35248	0.0841081	2.54191e-06	2.86159e-05	7046	TGFBR1	9	99104038	99154192	1	protein_coding	transforming growth factor beta receptor 1
1583	ENSG00000163975	479.074	0.404811	0.100205	2.56198e-06	2.88235e-05	4241	MELTF	3	196980590	197029817	-1	protein_coding	melanotransferrin
1584	ENSG00000146540	3009.33	-0.347808	0.0827648	2.56911e-06	2.88854e-05	84310	C7orf50	7	996986	1138260	-1	protein_coding	chromosome 7 open reading frame 50
1585	ENSG00000114859	1193.08	-0.373287	0.0905303	2.60913e-06	2.93167e-05	1181	CLCN2	3	184346185	184361650	-1	protein_coding	chloride voltage-gated channel 2
1586	ENSG00000145293	1937.96	-0.275041	0.062438	2.62051e-06	2.93727e-05	58478	ENOPH1	4	82430590	82461177	1	protein_coding	enolase-phosphatase 1
1587	ENSG00000185053	55.4816	-0.888259	0.243137	2.62002e-06	2.93727e-05	137868	SGCZ	8	14084845	15238431	-1	protein_coding	sarcoglycan zeta
1588	ENSG00000198740	1339.3	0.388092	0.0951198	2.62073e-06	2.93727e-05	22834	ZNF652	17	49289206	49362473	-1	protein_coding	zinc finger protein 652
1589	ENSG00000099875	3906.78	0.260903	0.0587631	2.61791e-06	2.93727e-05	2872	MKNK2	19	2037465	2051244	-1	protein_coding	MAPK interacting serine/threonine kinase 2
1590	ENSG00000173898	1151.3	0.327985	0.07705	2.62515e-06	2.94036e-05	6712	SPTBN2	11	66682497	66744670	-1	protein_coding	spectrin beta, non-erythrocytic 2
1591	ENSG00000110921	1529.01	0.311959	0.0725168	2.6482e-06	2.96432e-05	4598	MVK	12	109573255	109598125	1	protein_coding	mevalonate kinase
1592	ENSG00000149929	1054.8	0.348103	0.0830031	2.65678e-06	2.97204e-05	8479	HIRIP3	16	29992330	29996074	-1	protein_coding	HIRA interacting protein 3
1593	ENSG00000179855	94.8021	-0.787977	0.212877	2.66406e-06	2.97831e-05	126326	GIPC3	19	3585478	3593541	1	protein_coding	GIPC PDZ domain containing family member 3
1594	ENSG00000100934	1999.66	-0.280783	0.06405	2.69875e-06	3.01519e-05	10484	SEC23A	14	39031919	39109646	-1	protein_coding	SEC23 homolog A, COPII coat complex component
1595	ENSG00000156802	7182.18	0.235526	0.0524668	2.70087e-06	3.01566e-05	29028	ATAD2	8	123319850	123416350	-1	protein_coding	ATPase family AAA domain containing 2
1596	ENSG00000184226	175.803	0.575857	0.153448	2.76045e-06	3.08024e-05	5101	PCDH9	13	66302834	67230445	-1	protein_coding	protocadherin 9
1597	ENSG00000132481	601.718	-0.395928	0.0978892	2.78069e-06	3.10088e-05	91107	TRIM47	17	75874164	75878581	-1	protein_coding	tripartite motif containing 47
1598	ENSG00000108518	17029.8	-0.250641	0.0563362	2.79926e-06	3.11963e-05	5216	PFN1	17	4945652	4949061	-1	protein_coding	profilin 1
1599	ENSG00000081154	5223.01	-0.190166	0.0417096	2.81966e-06	3.14039e-05	57092	PCNP	3	101574180	101594465	1	protein_coding	PEST proteolytic signal containing nuclear protein
1600	ENSG00000204304	1544.63	0.242454	0.0543226	2.84756e-06	3.16947e-05	5089	PBX2	6	32184733	32190202	-1	protein_coding	PBX homeobox 2
1601	ENSG00000133657	6299.24	-0.22539	0.0501152	2.85117e-06	3.17151e-05	79572	ATP13A3	3	194402672	194498364	-1	protein_coding	ATPase 13A3
1602	ENSG00000110721	777.055	-0.30265	0.0702193	2.87681e-06	3.19802e-05	1119	CHKA	11	68052859	68121444	-1	protein_coding	choline kinase alpha
1603	ENSG00000067533	2118.93	-0.230312	0.0513436	2.88042e-06	3.20002e-05	51018	RRP15	1	218285293	218337983	1	protein_coding	ribosomal RNA processing 15 homolog
1604	ENSG00000153201	5343.27	0.325605	0.076746	2.88446e-06	3.20251e-05	5903	RANBP2	2	108719482	108785809	1	protein_coding	RAN binding protein 2
1605	ENSG00000130638	3218.12	-0.230571	0.0514387	2.9176e-06	3.23728e-05	25814	ATXN10	22	45671798	45845307	1	protein_coding	ataxin 10
1606	ENSG00000134602	1533.53	-0.295444	0.0682824	2.92196e-06	3.24009e-05	51765	STK26	X	132023302	132075943	1	protein_coding	serine/threonine kinase 26
1607	ENSG00000159182	244.897	0.576861	0.154433	2.95549e-06	3.27522e-05	84366	PRAC1	17	48721719	48722518	-1	protein_coding	PRAC1 small nuclear protein
1608	ENSG00000091986	55.6376	1.02827	0.299765	2.95863e-06	3.27666e-05	151887	CCDC80	3	112596797	112649530	-1	protein_coding	coiled-coil domain containing 80
1609	ENSG00000168874	449.096	-0.466323	0.120597	2.96397e-06	3.28053e-05	84913	ATOH8	2	85751344	85791383	1	protein_coding	atonal bHLH transcription factor 8
1610	ENSG00000184922	139.03	-0.66053	0.178554	2.97523e-06	3.29093e-05	752	FMNL1	17	45221444	45247319	1	protein_coding	formin like 1
1611	ENSG00000117640	855.347	-0.298901	0.0693484	3.01545e-06	3.33334e-05	56181	MTFR1L	1	25818640	25832942	1	protein_coding	mitochondrial fission regulator 1 like
1612	ENSG00000187372	260.567	0.510286	0.134589	3.04359e-06	3.36235e-05	56123	PCDHB13	5	141213919	141218979	1	protein_coding	protocadherin beta 13
1613	ENSG00000177595	764.063	-0.450176	0.115683	3.05361e-06	3.37133e-05	55367	PIDD1	11	799179	809753	-1	protein_coding	p53-induced death domain protein 1
1614	ENSG00000112511	1333.39	0.271015	0.0618562	3.05778e-06	3.37383e-05	5252	PHF1	6	33410399	33416453	1	protein_coding	PHD finger protein 1
1615	ENSG00000149187	3579.48	0.270914	0.0618789	3.10681e-06	3.42579e-05	10658	CELF1	11	47465933	47565569	-1	protein_coding	CUGBP Elav-like family member 1
1616	ENSG00000109270	688.637	-0.352326	0.0850308	3.13277e-06	3.45227e-05	8649	LAMTOR3	4	99878336	99894428	-1	protein_coding	late endosomal/lysosomal adaptor, MAPK and MTOR activator 3
1617	ENSG00000159202	2667.85	0.210737	0.0468104	3.16334e-06	3.48379e-05	65264	UBE2Z	17	48908407	48929056	1	protein_coding	ubiquitin conjugating enzyme E2 Z
1618	ENSG00000143183	4554.75	-0.260677	0.0592747	3.1843e-06	3.50471e-05	54499	TMCO1	1	165724293	165827755	-1	protein_coding	transmembrane and coiled-coil domains 1
1619	ENSG00000024526	2901.23	0.309258	0.0724694	3.19797e-06	3.51757e-05	55635	DEPDC1	1	68474152	68497221	-1	protein_coding	DEP domain containing 1
1620	ENSG00000081277	146.952	-0.610973	0.165283	3.20793e-06	3.52634e-05	5317	PKP1	1	201283452	201332993	1	protein_coding	plakophilin 1
1621	ENSG00000141759	2964.89	-0.248872	0.056294	3.24469e-06	3.56454e-05	10907	TXNL4A	18	79970813	80033949	-1	protein_coding	thioredoxin like 4A
1622	ENSG00000158669	2586.12	-0.22152	0.0494903	3.26026e-06	3.57943e-05	137964	GPAT4	8	41577187	41625001	1	protein_coding	glycerol-3-phosphate acyltransferase 4
1623	ENSG00000212864	124.263	-0.692587	0.18884	3.26898e-06	3.58678e-05	727800	RNF208	9	137220247	137222240	-1	protein_coding	ring finger protein 208
1624	ENSG00000177427	3991.13	-0.34457	0.082917	3.29107e-06	3.60878e-05	125170	MIEF2	17	18260597	18266552	1	protein_coding	mitochondrial elongation factor 2
1625	ENSG00000130741	4419.42	-0.205403	0.0456344	3.31396e-06	3.63164e-05	1968	EIF2S3	X	24054946	24078810	1	protein_coding	eukaryotic translation initiation factor 2 subunit gamma
1626	ENSG00000089685	3352.61	0.29248	0.0679652	3.36725e-06	3.68776e-05	332	BIRC5	17	78214186	78225636	1	protein_coding	baculoviral IAP repeat containing 5
1627	ENSG00000255135	185.313	0.588326	0.159238	3.38466e-06	3.70455e-05	NA	EMSY-DT	11	76435559	76444690	-1	lncRNA	EMSY divergent transcript
1628	ENSG00000120725	896.844	0.339576	0.081553	3.39069e-06	3.70885e-05	64374	SIL1	5	138946724	139293557	-1	protein_coding	SIL1 nucleotide exchange factor
1629	ENSG00000137275	617.793	-0.322581	0.0765359	3.39423e-06	3.70958e-05	8737	RIPK1	6	3063824	3115187	1	protein_coding	receptor interacting serine/threonine kinase 1
1630	ENSG00000171867	1231.01	0.286198	0.0662701	3.39554e-06	3.70958e-05	5621	PRNP	20	4686350	4701590	1	protein_coding	prion protein
1631	ENSG00000180190	253.36	-0.464192	0.120941	3.39896e-06	3.71104e-05	157695	TDRP	8	489803	545781	-1	protein_coding	testis development related protein
1632	ENSG00000053747	135.003	-0.663034	0.181007	3.41367e-06	3.72481e-05	3909	LAMA3	18	23689453	23956222	1	protein_coding	laminin subunit alpha 3
1633	ENSG00000131873	1287.06	-0.288805	0.0670109	3.4227e-06	3.73237e-05	22856	CHSY1	15	101175727	101252048	-1	protein_coding	chondroitin sulfate synthase 1
1634	ENSG00000178585	920.327	0.356076	0.0866101	3.43115e-06	3.73928e-05	56998	CTNNBIP1	1	9848276	9910336	-1	protein_coding	catenin beta interacting protein 1
1635	ENSG00000162607	2363.43	-0.237445	0.0535648	3.44098e-06	3.74769e-05	7398	USP1	1	62436297	62451804	1	protein_coding	ubiquitin specific peptidase 1
1636	ENSG00000102934	24.8922	-1.14778	0.370193	3.44386e-06	3.74852e-05	51090	PLLP	16	57248547	57284672	-1	protein_coding	plasmolipin
1637	ENSG00000160298	790.02	0.323059	0.0767436	3.45075e-06	3.75372e-05	54058	C21orf58	21	46300181	46323875	-1	protein_coding	chromosome 21 open reading frame 58
1638	ENSG00000182795	1640.9	0.370545	0.0911442	3.46997e-06	3.77232e-05	79098	C1orf116	1	207018522	207032756	-1	protein_coding	chromosome 1 open reading frame 116
1639	ENSG00000255717	1471.28	-0.293482	0.0683672	3.48803e-06	3.78962e-05	23642	SNHG1	11	62851978	62855953	-1	lncRNA	small nucleolar RNA host gene 1
1640	ENSG00000086232	5741.76	-0.180279	0.0398168	3.50052e-06	3.80087e-05	27102	EIF2AK1	7	6022247	6059175	-1	protein_coding	eukaryotic translation initiation factor 2 alpha kinase 1
1641	ENSG00000164323	1122.05	-0.296143	0.069138	3.51846e-06	3.81801e-05	57587	CFAP97	4	185159665	185209504	-1	protein_coding	cilia and flagella associated protein 97
1642	ENSG00000100697	2641.04	0.381171	0.0945772	3.53366e-06	3.83216e-05	23405	DICER1	14	95086228	95158010	-1	protein_coding	dicer 1, ribonuclease III
1643	ENSG00000165802	2021.79	-0.311473	0.0734902	3.5364e-06	3.83279e-05	26012	NSMF	9	137447570	137459334	-1	protein_coding	NMDA receptor synaptonuclear signaling and neuronal migration factor
1644	ENSG00000242247	1276.39	-0.289101	0.0672105	3.54081e-06	3.83523e-05	26286	ARFGAP3	22	42796502	42858106	-1	protein_coding	ADP ribosylation factor GTPase activating protein 3
1645	ENSG00000159921	204.431	0.653942	0.178897	3.54876e-06	3.83915e-05	10020	GNE	9	36214441	36277042	-1	protein_coding	glucosamine (UDP-N-acetyl)-2-epimerase/N-acetylmannosamine kinase
1646	ENSG00000162236	1029.75	0.317038	0.0751066	3.54784e-06	3.83915e-05	6811	STX5	11	62806860	62832051	-1	protein_coding	syntaxin 5
1647	ENSG00000126368	92.4779	-0.721697	0.198342	3.55612e-06	3.84477e-05	9572	NR1D1	17	40092793	40100589	-1	protein_coding	nuclear receptor subfamily 1 group D member 1
1648	ENSG00000184979	214.343	-0.495958	0.13146	3.57297e-06	3.86064e-05	11274	USP18	22	18150170	18177397	1	protein_coding	ubiquitin specific peptidase 18
1649	ENSG00000060982	134.969	0.655903	0.179572	3.57969e-06	3.86555e-05	586	BCAT1	12	24810024	24949101	-1	protein_coding	branched chain amino acid transaminase 1
1650	ENSG00000123124	1782.79	0.24501	0.0556168	3.62526e-06	3.91237e-05	11059	WWP1	8	86342547	86478420	1	protein_coding	WW domain containing E3 ubiquitin protein ligase 1
1651	ENSG00000101109	734.9	-0.311682	0.0736536	3.63051e-06	3.91565e-05	6789	STK4	20	44966479	45080021	1	protein_coding	serine/threonine kinase 4
1652	ENSG00000279348	137.092	0.667066	0.183038	3.65066e-06	3.93499e-05	NA		2	216211404	216213519	1	TEC	TEC
1653	ENSG00000162104	574.263	0.349784	0.0849967	3.66114e-06	3.94389e-05	115	ADCY9	16	3953387	4116442	-1	protein_coding	adenylate cyclase 9
1654	ENSG00000008710	1445.53	-0.294478	0.068855	3.69898e-06	3.98224e-05	5310	PKD1	16	2088708	2135898	-1	protein_coding	polycystin 1, transient receptor potential channel interacting
1655	ENSG00000205181	134.724	0.697179	0.192011	3.73597e-06	4.01962e-05	149837	LINC00654	20	5482736	5526709	-1	lncRNA	long intergenic non-protein coding RNA 654
1656	ENSG00000123427	229.327	0.569062	0.154543	3.74316e-06	4.02492e-05	25895	EEF1AKMT3	12	57771492	57782541	1	protein_coding	EEF1A lysine methyltransferase 3
1657	ENSG00000085982	977.746	0.317838	0.0755856	3.76982e-06	4.05113e-05	55230	USP40	2	233475520	233566782	-1	protein_coding	ubiquitin specific peptidase 40
1658	ENSG00000155363	995.589	-0.299937	0.0705042	3.81963e-06	4.10218e-05	4343	MOV10	1	112673141	112700756	1	protein_coding	Mov10 RISC complex RNA helicase
1659	ENSG00000147676	1477.39	-0.275644	0.0638177	3.83914e-06	4.12063e-05	114569	MAL2	8	119165034	119245673	1	protein_coding	mal, T cell differentiation protein 2
1660	ENSG00000107164	2299.31	-0.238078	0.0540388	3.87509e-06	4.1567e-05	8939	FUBP3	9	130578965	130638352	1	protein_coding	far upstream element binding protein 3
1661	ENSG00000241553	2459.14	-0.292811	0.0686024	3.92258e-06	4.2051e-05	10093	ARPC4	3	9792495	9807101	1	protein_coding	actin related protein 2/3 complex subunit 4
1662	ENSG00000163527	10374.9	0.199436	0.0445888	3.95935e-06	4.24196e-05	201595	STT3B	3	31532638	31637616	1	protein_coding	STT3 oligosaccharyltransferase complex catalytic subunit B
1663	ENSG00000071859	1322.01	-0.279515	0.064973	3.96311e-06	4.24342e-05	9130	FAM50A	X	154444141	154450654	1	protein_coding	family with sequence similarity 50 member A
1664	ENSG00000167447	677.255	-0.308901	0.0732417	4.00546e-06	4.28618e-05	55181	SMG8	17	59209400	59215239	1	protein_coding	SMG8 nonsense mediated mRNA decay factor
1665	ENSG00000196782	462.984	-0.411141	0.10497	4.03398e-06	4.3141e-05	55534	MAML3	4	139716753	140154184	-1	protein_coding	mastermind like transcriptional coactivator 3
1666	ENSG00000133393	842.938	0.378335	0.0944742	4.08205e-06	4.36287e-05	123811	CEP20	16	15865719	15888625	-1	protein_coding	centrosomal protein 20
1667	ENSG00000101152	1903.05	-0.239098	0.0544496	4.10003e-06	4.37945e-05	80331	DNAJC5	20	63895126	63936031	1	protein_coding	DnaJ heat shock protein family (Hsp40) member C5
1668	ENSG00000086205	4947.02	0.300214	0.0708607	4.11239e-06	4.39002e-05	2346	FOLH1	11	49145092	49208638	-1	protein_coding	folate hydrolase 1
1669	ENSG00000163069	706.935	-0.323059	0.0775041	4.13419e-06	4.40252e-05	6443	SGCB	4	52020706	52038299	-1	protein_coding	sarcoglycan beta
1670	ENSG00000105784	183.425	0.550362	0.149838	4.13106e-06	4.40252e-05	154661	RUNDC3B	7	87627548	87832296	1	protein_coding	RUN domain containing 3B
1671	ENSG00000134453	1993.05	-0.225755	0.0511132	4.13092e-06	4.40252e-05	84991	RBM17	10	6089034	6117457	1	protein_coding	RNA binding motif protein 17
1672	ENSG00000131037	652.401	-0.410061	0.104774	4.13327e-06	4.40252e-05	54869	EPS8L1	19	55072020	55087923	1	protein_coding	EPS8 like 1
1673	ENSG00000131725	789.191	-0.33165	0.0800663	4.13651e-06	4.40252e-05	54521	WDR44	X	118346073	118449961	1	protein_coding	WD repeat domain 44
1674	ENSG00000182628	1480.08	0.265302	0.0613142	4.1727e-06	4.43838e-05	348235	SKA2	17	59109857	59155260	-1	protein_coding	spindle and kinetochore associated complex subunit 2
1675	ENSG00000051620	3758.13	0.245277	0.0560925	4.19548e-06	4.45993e-05	23593	HEBP2	6	138403531	138422197	1	protein_coding	heme binding protein 2
1676	ENSG00000142494	922.899	-0.281994	0.0658594	4.21252e-06	4.47536e-05	55244	SLC47A1	17	19495385	19579034	1	protein_coding	solute carrier family 47 member 1
1677	ENSG00000142892	1632.81	-0.259393	0.0597972	4.23858e-06	4.49766e-05	10026	PIGK	1	77088989	77219430	-1	protein_coding	phosphatidylinositol glycan anchor biosynthesis class K
1678	ENSG00000198586	1058.21	-0.312235	0.0744311	4.23687e-06	4.49766e-05	9874	TLK1	2	170990823	171231314	-1	protein_coding	tousled like kinase 1
1679	ENSG00000188157	2326.76	-0.287148	0.0673258	4.26428e-06	4.52154e-05	375790	AGRN	1	1020120	1056118	1	protein_coding	agrin
1680	ENSG00000265491	1655.9	-0.260652	0.0601496	4.26618e-06	4.52154e-05	27246	RNF115	1	145738868	145824095	-1	protein_coding	ring finger protein 115
1681	ENSG00000161905	454.601	-0.414505	0.106432	4.26997e-06	4.52285e-05	246	ALOX15	17	4630919	4642294	-1	protein_coding	arachidonate 15-lipoxygenase
1682	ENSG00000126391	868.443	-0.366912	0.0911022	4.27539e-06	4.5259e-05	83786	FRMD8	11	65386621	65413525	1	protein_coding	FERM domain containing 8
1683	ENSG00000213096	709.955	0.371148	0.0924636	4.29147e-06	4.54021e-05	9534	ZNF254	19	24033405	24129968	1	protein_coding	zinc finger protein 254
1684	ENSG00000103275	3740.5	-0.219194	0.0496061	4.33751e-06	4.58618e-05	7329	UBE2I	16	1308880	1327018	1	protein_coding	ubiquitin conjugating enzyme E2 I
1685	ENSG00000122034	2100.82	0.25527	0.0587972	4.35756e-06	4.60464e-05	2971	GTF3A	13	27424619	27435823	1	protein_coding	general transcription factor IIIA
1686	ENSG00000092068	446.46	0.396134	0.100632	4.39709e-06	4.64262e-05	23428	SLC7A8	14	23125295	23183674	-1	protein_coding	solute carrier family 7 member 8
1687	ENSG00000103356	1364.54	-0.28672	0.0673172	4.39874e-06	4.64262e-05	124454	EARS2	16	23520754	23557731	-1	protein_coding	glutamyl-tRNA synthetase 2, mitochondrial
1688	ENSG00000076944	210.168	-0.550712	0.15062	4.41311e-06	4.65502e-05	6813	STXBP2	19	7636881	7647873	1	protein_coding	syntaxin binding protein 2
1689	ENSG00000130768	109.573	-0.655302	0.182391	4.49905e-06	4.74284e-05	27293	SMPDL3B	1	27935000	27959157	1	protein_coding	sphingomyelin phosphodiesterase acid like 3B
1690	ENSG00000112308	3398.36	0.243575	0.0558603	4.51282e-06	4.75172e-05	81688	C6orf62	6	24704861	24719998	-1	protein_coding	chromosome 6 open reading frame 62
1691	ENSG00000160179	78.7023	-0.781106	0.219816	4.51249e-06	4.75172e-05	9619	ABCG1	21	42199689	42297244	1	protein_coding	ATP binding cassette subfamily G member 1
1692	ENSG00000108639	2670.83	-0.274354	0.0640175	4.53025e-06	4.76725e-05	9144	SYNGR2	17	78168581	78173527	1	protein_coding	synaptogyrin 2
1693	ENSG00000014914	415.548	-0.396247	0.100925	4.58592e-06	4.82296e-05	10903	MTMR11	1	149928651	149936879	-1	protein_coding	myotubularin related protein 11
1694	ENSG00000249115	819.987	0.327916	0.0794227	4.60474e-06	4.83988e-05	23354	HAUS5	19	35612735	35625355	1	protein_coding	HAUS augmin like complex subunit 5
1695	ENSG00000088356	876.233	-0.35098	0.0864921	4.61105e-06	4.84365e-05	81572	PDRG1	20	31944337	31952046	-1	protein_coding	p53 and DNA damage regulated 1
1696	ENSG00000243943	292.84	0.583675	0.161308	4.63484e-06	4.86576e-05	84450	ZNF512	2	27582969	27623217	1	protein_coding	zinc finger protein 512
1697	ENSG00000099219	1373.21	-0.24548	0.0564402	4.65469e-06	4.88371e-05	79956	ERMP1	9	5749832	5879537	-1	protein_coding	endoplasmic reticulum metallopeptidase 1
1698	ENSG00000159399	2529.8	-0.31753	0.0763793	4.66162e-06	4.88809e-05	3099	HK2	2	74834127	74893359	1	protein_coding	hexokinase 2
1699	ENSG00000136643	1939.63	0.292202	0.0690917	4.69729e-06	4.91828e-05	26750	RPS6KC1	1	213051233	213274774	1	protein_coding	ribosomal protein S6 kinase C1
1700	ENSG00000139644	24413.2	-0.195203	0.0439384	4.69873e-06	4.91828e-05	7009	TMBIM6	12	49707725	49764934	1	protein_coding	transmembrane BAX inhibitor motif containing 6
1701	ENSG00000110955	42404	-0.211585	0.0479199	4.69432e-06	4.91828e-05	506	ATP5F1B	12	56638175	56645984	-1	protein_coding	ATP synthase F1 subunit beta
1702	ENSG00000244486	144.77	-0.59211	0.164097	4.72278e-06	4.94054e-05	91179	SCARF2	22	20424584	20437826	-1	protein_coding	scavenger receptor class F member 2
1703	ENSG00000181744	1888.6	0.288656	0.0681225	4.73367e-06	4.94901e-05	205428	DIPK2A	3	143971823	144048719	1	protein_coding	divergent protein kinase domain 2A
1704	ENSG00000182240	546.355	0.378827	0.0954879	4.75229e-06	4.96556e-05	25825	BACE2	21	41167801	41282530	1	protein_coding	beta-secretase 2
1705	ENSG00000150672	135.564	0.638797	0.178252	4.76242e-06	4.97321e-05	1740	DLG2	11	83455012	85627922	-1	protein_coding	discs large MAGUK scaffold protein 2
1706	ENSG00000156869	379.164	0.4031	0.103431	4.78501e-06	4.99386e-05	391059	FRRS1	1	99703970	99766635	-1	protein_coding	ferric chelate reductase 1
1707	ENSG00000198087	1859.72	0.254573	0.0589066	4.80183e-06	5.00847e-05	23607	CD2AP	6	47477789	47627263	1	protein_coding	CD2 associated protein
1708	ENSG00000131711	4391.05	0.781953	0.221266	4.81788e-06	5.02226e-05	4131	MAP1B	5	72107234	72209565	1	protein_coding	microtubule associated protein 1B
1709	ENSG00000139971	160.628	0.643908	0.179969	4.83301e-06	5.03507e-05	145407	ARMH4	14	57999735	58298139	-1	protein_coding	armadillo like helical domain containing 4
1710	ENSG00000074410	558.032	-0.449377	0.118853	4.87806e-06	5.07902e-05	771	CA12	15	63321378	63381846	-1	protein_coding	carbonic anhydrase 12
1711	ENSG00000198898	3986.12	-0.269046	0.0628652	4.94234e-06	5.14293e-05	830	CAPZA2	7	116811070	116922049	1	protein_coding	capping actin protein of muscle Z-line subunit alpha 2
1712	ENSG00000103018	2986.77	-0.233481	0.0535284	4.94585e-06	5.14357e-05	80777	CYB5B	16	69398402	69466264	1	protein_coding	cytochrome b5 type B
1713	ENSG00000102401	121.386	0.738265	0.208454	4.96313e-06	5.15851e-05	51566	ARMCX3	X	101622797	101627843	1	protein_coding	armadillo repeat containing X-linked 3
1714	ENSG00000138796	1663.82	0.243197	0.0560847	5.05371e-06	5.24959e-05	3033	HADH	4	107989714	108035241	1	protein_coding	hydroxyacyl-CoA dehydrogenase
1715	ENSG00000265972	3208.81	0.367758	0.0923027	5.07991e-06	5.27372e-05	10628	TXNIP	1	145992435	145996579	-1	protein_coding	thioredoxin interacting protein
1716	ENSG00000148600	27.5534	1.17884	0.41649	5.11987e-06	5.31209e-05	92211	CDHR1	10	84194537	84219621	1	protein_coding	cadherin related family member 1
1717	ENSG00000108883	3186.5	-0.213519	0.0486075	5.12648e-06	5.31584e-05	9343	EFTUD2	17	44849948	44899445	-1	protein_coding	elongation factor Tu GTP binding domain containing 2
1718	ENSG00000076641	1383.44	0.33122	0.0809157	5.134e-06	5.32053e-05	55824	PAG1	8	80967810	81112068	-1	protein_coding	phosphoprotein membrane anchor with glycosphingolipid microdomains 1
1719	ENSG00000101335	126.613	-0.658702	0.185237	5.14649e-06	5.33036e-05	10398	MYL9	20	36541497	36551447	1	protein_coding	myosin light chain 9
1720	ENSG00000187678	472.151	-0.477	0.128474	5.18286e-06	5.36257e-05	81848	SPRY4	5	142310427	142326455	-1	protein_coding	sprouty RTK signaling antagonist 4
1721	ENSG00000175931	1860.41	0.23834	0.054902	5.18364e-06	5.36257e-05	63893	UBE2O	17	76389456	76453152	-1	protein_coding	ubiquitin conjugating enzyme E2 O
1722	ENSG00000163545	195.634	-0.478092	0.128867	5.20292e-06	5.37938e-05	81788	NUAK2	1	205302063	205321745	-1	protein_coding	NUAK family kinase 2
1723	ENSG00000289094	26.1681	-1.11499	0.370829	5.21761e-06	5.39143e-05	NA		8	108195494	108197505	-1	lncRNA	novel transcript, sense intronic to EIF3E
1724	ENSG00000100731	1170.25	0.347346	0.0859927	5.23596e-06	5.40724e-05	22990	PCNX1	14	70907405	71115382	1	protein_coding	pecanex 1
1725	ENSG00000148671	420.379	-0.482983	0.130557	5.25072e-06	5.41933e-05	10974	ADIRF	10	86968432	86983934	1	protein_coding	adipogenesis regulatory factor
1726	ENSG00000198951	880.08	0.280481	0.0662164	5.2576e-06	5.42328e-05	4668	NAGA	22	42058334	42070842	-1	protein_coding	alpha-N-acetylgalactosaminidase
1727	ENSG00000149212	2761.74	0.581089	0.162063	5.30855e-06	5.47265e-05	143686	SESN3	11	95165513	95232541	-1	protein_coding	sestrin 3
1728	ENSG00000145247	393.842	0.468114	0.125755	5.3213e-06	5.48261e-05	132299	OCIAD2	4	48885019	48906937	-1	protein_coding	OCIA domain containing 2
1729	ENSG00000204568	2326.54	-0.223392	0.0511845	5.35862e-06	5.51786e-05	28973	MRPS18B	6	30617840	30626395	1	protein_coding	mitochondrial ribosomal protein S18B
1730	ENSG00000153989	3158.16	0.253284	0.058905	5.3668e-06	5.51987e-05	116150	NUS1	6	117675469	117710727	1	protein_coding	NUS1 dehydrodolichyl diphosphate synthase subunit
1731	ENSG00000149679	729.779	0.350884	0.0872266	5.36417e-06	5.51987e-05	81928	CABLES2	20	62388634	62407285	-1	protein_coding	Cdk5 and Abl enzyme substrate 2
1732	ENSG00000133612	2247.56	-0.254391	0.0592243	5.41222e-06	5.56336e-05	116988	AGAP3	7	151085831	151144436	1	protein_coding	ArfGAP with GTPase domain, ankyrin repeat and PH domain 3
1733	ENSG00000176058	781.423	-0.368038	0.0927824	5.45074e-06	5.59971e-05	286262	TPRN	9	137191617	137204193	-1	protein_coding	taperin
1734	ENSG00000197070	962.518	-0.292093	0.0696341	5.47248e-06	5.61879e-05	92714	ARRDC1	9	137605685	137615360	1	protein_coding	arrestin domain containing 1
1735	ENSG00000106290	2506.71	-0.290938	0.0693224	5.49763e-06	5.63809e-05	6878	TAF6	7	100106876	100119841	-1	protein_coding	TATA-box binding protein associated factor 6
1736	ENSG00000100410	725.889	0.32778	0.0801817	5.49727e-06	5.63809e-05	84844	PHF5A	22	41459717	41468692	-1	protein_coding	PHD finger protein 5A
1737	ENSG00000197892	181.479	-0.566097	0.157881	5.54681e-06	5.68524e-05	23303	KIF13B	8	29067278	29263124	-1	protein_coding	kinesin family member 13B
1738	ENSG00000177663	563.357	-0.318445	0.0774194	5.57171e-06	5.70746e-05	23765	IL17RA	22	17084954	17115694	1	protein_coding	interleukin 17 receptor A
1739	ENSG00000149636	799.282	0.3161	0.0767262	5.58318e-06	5.71591e-05	79980	DSN1	20	36751791	36773818	-1	protein_coding	DSN1 component of MIS12 kinetochore complex
1740	ENSG00000120324	136.13	0.69248	0.196622	5.60657e-06	5.73655e-05	56126	PCDHB10	5	141192353	141195647	1	protein_coding	protocadherin beta 10
1741	ENSG00000119778	703.379	-0.318819	0.0775859	5.64106e-06	5.76852e-05	54454	ATAD2B	2	23748664	23927123	-1	protein_coding	ATPase family AAA domain containing 2B
1742	ENSG00000134318	1790.17	0.274643	0.0648477	5.6461e-06	5.77034e-05	9475	ROCK2	2	11179759	11348330	-1	protein_coding	Rho associated coiled-coil containing protein kinase 2
1743	ENSG00000147536	1288.45	0.331402	0.0814212	5.65527e-06	5.77639e-05	84296	GINS4	8	41529218	41545030	1	protein_coding	GINS complex subunit 4
1744	ENSG00000103496	645.903	0.326806	0.080018	5.65926e-06	5.77713e-05	6810	STX4	16	31032889	31042975	1	protein_coding	syntaxin 4
1745	ENSG00000169727	3033.56	-0.256601	0.0599546	5.66425e-06	5.7789e-05	2873	GPS1	17	82050691	82057470	1	protein_coding	G protein pathway suppressor 1
1746	ENSG00000198576	78.6396	-0.821867	0.237447	5.71603e-06	5.82838e-05	23237	ARC	8	142611049	142614479	-1	protein_coding	activity regulated cytoskeleton associated protein
1747	ENSG00000204386	1871.82	-0.274014	0.0647707	5.80563e-06	5.91634e-05	4758	NEU1	6	31857659	31862905	-1	protein_coding	neuraminidase 1
1748	ENSG00000135972	1037.97	-0.284935	0.0678825	5.89914e-06	6.00819e-05	64965	MRPS9	2	105038069	105099960	1	protein_coding	mitochondrial ribosomal protein S9
1749	ENSG00000105875	451.45	-0.34856	0.0870385	5.96592e-06	6.07271e-05	29062	WDR91	7	135183839	135211555	-1	protein_coding	WD repeat domain 91
1750	ENSG00000178188	1275.4	0.286909	0.0685021	5.995e-06	6.09881e-05	25970	SH2B1	16	28846600	28874212	1	protein_coding	SH2B adaptor protein 1
1751	ENSG00000156983	1282.18	0.253153	0.0592142	5.99993e-06	6.10033e-05	7862	BRPF1	3	9731729	9748019	1	protein_coding	bromodomain and PHD finger containing 1
1752	ENSG00000154429	2004.92	-0.276146	0.0654846	6.01152e-06	6.10861e-05	126731	CCSAP	1	229321011	229343294	-1	protein_coding	centriole, cilia and spindle associated protein
1753	ENSG00000005469	1482.85	0.346685	0.0865026	6.0334e-06	6.12734e-05	54677	CROT	7	87345664	87399794	1	protein_coding	carnitine O-octanoyltransferase
1754	ENSG00000054282	687.815	0.368857	0.0936327	6.04811e-06	6.13607e-05	10806	SDCCAG8	1	243256034	243500091	1	protein_coding	SHH signaling and ciliogenesis regulator SDCCAG8
1755	ENSG00000065054	1238.62	-0.277454	0.0658713	6.04892e-06	6.13607e-05	9351	SLC9A3R2	16	2025356	2039026	1	protein_coding	SLC9A3 regulator 2
1756	ENSG00000115355	329.513	0.510608	0.141014	6.09028e-06	6.1745e-05	55704	CCDC88A	2	55287842	55419895	-1	protein_coding	coiled-coil domain containing 88A
1757	ENSG00000175130	8508.57	-0.232736	0.0539397	6.16069e-06	6.24232e-05	65108	MARCKSL1	1	32333839	32336233	-1	protein_coding	MARCKS like 1
1758	ENSG00000110958	13492	-0.180906	0.0410698	6.17766e-06	6.25594e-05	10728	PTGES3	12	56663341	56688408	-1	protein_coding	prostaglandin E synthase 3
1759	ENSG00000150991	21762.3	0.212016	0.0487	6.20597e-06	6.28102e-05	7316	UBC	12	124911604	124917368	-1	protein_coding	ubiquitin C
1760	ENSG00000188976	5357.35	-0.245355	0.0572633	6.23338e-06	6.30517e-05	26155	NOC2L	1	944203	959309	-1	protein_coding	NOC2 like nucleolar associated transcriptional repressor
1761	ENSG00000197279	188.537	0.576582	0.162601	6.27329e-06	6.34192e-05	7718	ZNF165	6	28080568	28089563	1	protein_coding	zinc finger protein 165
1762	ENSG00000204580	8510.26	-0.29241	0.070275	6.31376e-06	6.37919e-05	780	DDR1	6	30876421	30900156	1	protein_coding	discoidin domain receptor tyrosine kinase 1
1763	ENSG00000179632	4776.98	0.264783	0.0625324	6.34008e-06	6.40214e-05	84232	MAF1	8	144104461	144107611	1	protein_coding	MAF1 homolog, negative regulator of RNA polymerase III
1764	ENSG00000290792	410.883	-0.399472	0.104062	6.3556e-06	6.41052e-05	NA	NA	NA	NA	NA	NA	NA	NA
1765	ENSG00000165023	105.612	-0.661553	0.189108	6.35352e-06	6.41052e-05	54769	DIRAS2	9	90609832	90642862	-1	protein_coding	DIRAS family GTPase 2
1766	ENSG00000147324	1448.55	0.264518	0.0624733	6.36526e-06	6.41661e-05	9258	MFHAS1	8	8783354	8893630	-1	protein_coding	multifunctional ROCO family signaling regulator 1
1767	ENSG00000197472	319.183	0.463193	0.125653	6.40352e-06	6.45152e-05	57116	ZNF695	1	246945547	247008093	-1	protein_coding	zinc finger protein 695
1768	ENSG00000180817	4238.83	-0.20325	0.0466073	6.43611e-06	6.48068e-05	5464	PPA1	10	70202835	70233911	-1	protein_coding	inorganic pyrophosphatase 1
1769	ENSG00000130313	1001.89	0.342946	0.0856578	6.44598e-06	6.48693e-05	25796	PGLS	19	17511636	17521288	1	protein_coding	6-phosphogluconolactonase
1770	ENSG00000103044	125.87	-0.594401	0.168568	6.45986e-06	6.49721e-05	3038	HAS3	16	69105653	69118719	1	protein_coding	hyaluronan synthase 3
1771	ENSG00000159140	9295.18	-0.231133	0.0536962	6.54939e-06	6.58353e-05	6651	SON	21	33543038	33577481	1	protein_coding	SON DNA and RNA binding protein
1772	ENSG00000114904	1589.66	-0.250696	0.0588429	6.57344e-06	6.60396e-05	6787	NEK4	3	52708444	52770946	-1	protein_coding	NIMA related kinase 4
1773	ENSG00000188522	245.256	-0.475941	0.130261	6.63515e-06	6.66218e-05	644815	FAM83G	17	18968789	19004764	-1	protein_coding	family with sequence similarity 83 member G
1774	ENSG00000169258	465.259	0.363621	0.0924687	6.65388e-06	6.67722e-05	114787	GPRIN1	5	176595802	176610156	-1	protein_coding	G protein regulated inducer of neurite outgrowth 1
1775	ENSG00000111364	1264.26	-0.261872	0.0619187	6.69421e-06	6.71389e-05	57696	DDX55	12	123602077	123620943	1	protein_coding	DEAD-box helicase 55
1776	ENSG00000100412	5114.82	0.207568	0.0477817	6.71488e-06	6.73082e-05	50	ACO2	22	41447830	41529273	1	protein_coding	aconitase 2
1777	ENSG00000213347	533.89	0.422919	0.112562	6.89988e-06	6.91235e-05	83463	MXD3	5	177301461	177312757	-1	protein_coding	MAX dimerization protein 3
1778	ENSG00000103051	1895.04	0.243476	0.0570791	6.9157e-06	6.92429e-05	25839	COG4	16	70480568	70523560	-1	protein_coding	component of oligomeric golgi complex 4
1779	ENSG00000060140	460.691	0.388497	0.100957	6.94499e-06	6.94969e-05	55359	STYK1	12	10618923	10674318	-1	protein_coding	serine/threonine/tyrosine kinase 1
1780	ENSG00000143315	2039.46	-0.22136	0.05136	6.97856e-06	6.97935e-05	93183	PIGM	1	160024953	160031990	-1	protein_coding	phosphatidylinositol glycan anchor biosynthesis class M
1781	ENSG00000072062	3265.61	-0.224346	0.0521277	6.98812e-06	6.98497e-05	5566	PRKACA	19	14091688	14118084	-1	protein_coding	protein kinase cAMP-activated catalytic subunit alpha
1782	ENSG00000064102	1564.48	-0.274395	0.0655374	6.99976e-06	6.99267e-05	55726	INTS13	12	26905181	26938326	-1	protein_coding	integrator complex subunit 13
1783	ENSG00000147124	490.84	0.411366	0.108768	7.03418e-06	7.02309e-05	7592	ZNF41	X	47445178	47483222	-1	protein_coding	zinc finger protein 41
1784	ENSG00000135269	2493.29	0.3463	0.087179	7.03892e-06	7.02388e-05	26136	TES	7	116210506	116258783	1	protein_coding	testin LIM domain protein
1785	ENSG00000286001	69.5179	0.824666	0.243014	7.05623e-06	7.03719e-05	NA		5	218298	314955	1	protein_coding	novel protein
1786	ENSG00000106080	719.188	-0.348183	0.0878276	7.09956e-06	7.07642e-05	55033	FKBP14	7	30010587	30026702	-1	protein_coding	FKBP prolyl isomerase 14
1787	ENSG00000151725	1392.46	0.312605	0.0767482	7.1344e-06	7.10716e-05	79682	CENPU	4	184694085	184734130	-1	protein_coding	centromere protein U
1788	ENSG00000003056	2192.2	0.218061	0.0505868	7.15984e-06	7.12315e-05	4074	M6PR	12	8940361	8949761	-1	protein_coding	mannose-6-phosphate receptor, cation dependent
1789	ENSG00000185046	73.4814	0.829033	0.24488	7.16302e-06	7.12315e-05	56899	ANKS1B	12	98726457	99984936	-1	protein_coding	ankyrin repeat and sterile alpha motif domain containing 1B
1790	ENSG00000168411	2157.32	0.247415	0.0582348	7.16651e-06	7.12315e-05	55159	RFWD3	16	74621399	74666877	-1	protein_coding	ring finger and WD repeat domain 3
1791	ENSG00000013306	6847	-0.233623	0.0545921	7.15632e-06	7.12315e-05	51629	SLC25A39	17	44319625	44324870	-1	protein_coding	solute carrier family 25 member 39
1792	ENSG00000213762	514.096	0.383811	0.0996547	7.24624e-06	7.19837e-05	7693	ZNF134	19	57614233	57624724	1	protein_coding	zinc finger protein 134
1793	ENSG00000011376	2036.46	-0.27289	0.0652564	7.2806e-06	7.22845e-05	23395	LARS2	3	45388561	45554726	1	protein_coding	leucyl-tRNA synthetase 2, mitochondrial
1794	ENSG00000048392	1603.35	-0.267349	0.0637155	7.28978e-06	7.23351e-05	50484	RRM2B	8	102204502	102238961	-1	protein_coding	ribonucleotide reductase regulatory TP53 inducible subunit M2B
1795	ENSG00000215883	311.919	0.437385	0.117971	7.3347e-06	7.27402e-05	606495	CYB5RL	1	54169651	54200036	-1	protein_coding	cytochrome b5 reductase like
1796	ENSG00000111276	8005.66	-0.285656	0.0689149	7.34459e-06	7.27976e-05	1027	CDKN1B	12	12685498	12722369	1	protein_coding	cyclin dependent kinase inhibitor 1B
1797	ENSG00000075624	63105.7	-0.163409	0.0372228	7.36415e-06	7.29508e-05	60	ACTB	7	5526409	5563902	-1	protein_coding	actin beta
1798	ENSG00000152443	424.035	0.414205	0.110092	7.39452e-06	7.32107e-05	284309	ZNF776	19	57746815	57758148	1	protein_coding	zinc finger protein 776
1799	ENSG00000070087	3525.04	0.193501	0.0445247	7.41141e-06	7.3337e-05	5217	PFN2	3	149964904	150050788	-1	protein_coding	profilin 2
1800	ENSG00000085231	369.16	-0.385759	0.100457	7.41817e-06	7.3363e-05	102157402	AK6	5	69350984	69370013	-1	protein_coding	adenylate kinase 6
1801	ENSG00000278540	5236.2	0.304468	0.0745204	7.50338e-06	7.41643e-05	31	ACACA	17	37084992	37406836	-1	protein_coding	acetyl-CoA carboxylase alpha
1802	ENSG00000116161	5420.63	-0.210965	0.0489252	7.5515e-06	7.4581e-05	27101	CACYBP	1	174999163	175012027	1	protein_coding	calcyclin binding protein
1803	ENSG00000137494	478.213	-0.377802	0.0979018	7.55394e-06	7.4581e-05	338699	ANKRD42	11	83193712	83260694	1	protein_coding	ankyrin repeat domain 42
1804	ENSG00000120322	305.305	0.44465	0.120805	7.65045e-06	7.54918e-05	56128	PCDHB8	5	141177790	141180539	1	protein_coding	protocadherin beta 8
1805	ENSG00000124006	583.88	-0.355261	0.0905728	7.71731e-06	7.61093e-05	23363	OBSL1	2	219550728	219571859	-1	protein_coding	obscurin like cytoskeletal adaptor 1
1806	ENSG00000197885	280.838	0.40832	0.108454	7.79482e-06	7.6831e-05	28512	NKIRAS1	3	23889951	23946591	-1	protein_coding	NFKB inhibitor interacting Ras like 1
1807	ENSG00000198408	3774.39	0.255703	0.0607449	7.80833e-06	7.69214e-05	10724	OGA	10	101784443	101818465	-1	protein_coding	O-GlcNAcase
1808	ENSG00000165156	2256.5	0.248199	0.0587256	7.83966e-06	7.71871e-05	11244	ZHX1	8	123248451	123275541	-1	protein_coding	zinc fingers and homeoboxes 1
1809	ENSG00000172053	4500.09	0.201453	0.0466355	7.86356e-06	7.73795e-05	5859	QARS1	3	49095932	49105130	-1	protein_coding	glutaminyl-tRNA synthetase 1
1810	ENSG00000139726	4735.46	0.204105	0.0473036	7.87791e-06	7.74778e-05	8562	DENR	12	122752824	122771064	1	protein_coding	density regulated re-initiation and release factor
1811	ENSG00000163879	720.295	0.350854	0.0892949	7.94139e-06	7.80588e-05	7802	DNALI1	1	37556919	37566857	1	protein_coding	dynein axonemal light intermediate chain 1
1812	ENSG00000103269	208.429	-0.470836	0.130155	7.96443e-06	7.8242e-05	9028	RHBDL1	16	675671	678268	1	protein_coding	rhomboid like 1
1813	ENSG00000143320	277.84	-0.463712	0.127758	8.01135e-06	7.86593e-05	1382	CRABP2	1	156699606	156705816	-1	protein_coding	cellular retinoic acid binding protein 2
1814	ENSG00000123146	429.051	-0.369439	0.0955011	8.05701e-06	7.90639e-05	976	ADGRE5	19	14380501	14408725	1	protein_coding	adhesion G protein-coupled receptor E5
1815	ENSG00000173805	69.1511	-0.803993	0.23892	8.08673e-06	7.93117e-05	9001	HAP1	17	41717742	41734644	-1	protein_coding	huntingtin associated protein 1
1816	ENSG00000112655	267.189	-0.435278	0.118025	8.09396e-06	7.93387e-05	5754	PTK7	6	43076307	43161719	1	protein_coding	protein tyrosine kinase 7 (inactive)
1817	ENSG00000171681	1377.64	0.28896	0.0702971	8.18503e-06	8.01871e-05	55729	ATF7IP	12	14365676	14502931	1	protein_coding	activating transcription factor 7 interacting protein
1818	ENSG00000139641	5642.71	0.187965	0.0434005	8.24927e-06	8.07719e-05	23344	ESYT1	12	56118250	56144674	1	protein_coding	extended synaptotagmin 1
1819	ENSG00000187736	102.034	-0.641018	0.186619	8.28203e-06	8.10479e-05	79840	NHEJ1	2	219069357	219160865	-1	protein_coding	non-homologous end joining factor 1
1820	ENSG00000150401	543.722	-0.340566	0.0862255	8.333e-06	8.15017e-05	55208	DCUN1D2	13	113455819	113490951	-1	protein_coding	defective in cullin neddylation 1 domain containing 2
1821	ENSG00000183856	2996.24	0.309053	0.0763894	8.38648e-06	8.19796e-05	128239	IQGAP3	1	156525405	156572604	-1	protein_coding	IQ motif containing GTPase activating protein 3
1822	ENSG00000110628	518.58	-0.415549	0.111479	8.39385e-06	8.20065e-05	5002	SLC22A18	11	2899721	2925246	1	protein_coding	solute carrier family 22 member 18
1823	ENSG00000184076	2530.97	-0.226168	0.0531438	8.51726e-06	8.31664e-05	29796	UQCR10	22	29767369	29770413	1	protein_coding	ubiquinol-cytochrome c reductase, complex III subunit X
1824	ENSG00000005421	666.978	-0.34269	0.0870443	8.54659e-06	8.34068e-05	5444	PON1	7	95297676	95324532	-1	protein_coding	paraoxonase 1
1825	ENSG00000168495	1406.23	0.271613	0.0655236	8.65746e-06	8.44423e-05	661	POLR3D	8	22245133	22254601	1	protein_coding	RNA polymerase III subunit D
1826	ENSG00000133112	29244.5	0.25455	0.060794	8.71794e-06	8.49856e-05	7178	TPT1	13	45333471	45341284	-1	protein_coding	tumor protein, translationally-controlled 1
1827	ENSG00000196459	285.448	-0.473198	0.131856	8.77577e-06	8.55023e-05	6399	TRAPPC2	X	13712244	13734635	-1	protein_coding	trafficking protein particle complex subunit 2
1828	ENSG00000031081	487.519	0.363747	0.0941388	8.81398e-06	8.58275e-05	57514	ARHGAP31	3	119294383	119420714	1	protein_coding	Rho GTPase activating protein 31
1829	ENSG00000167968	93.8265	-0.717376	0.211948	8.82019e-06	8.58408e-05	1775	DNASE1L2	16	2235816	2238711	1	protein_coding	deoxyribonuclease 1 like 2
1830	ENSG00000111058	27.0532	-1.05981	0.363121	8.82675e-06	8.58576e-05	79611	ACSS3	12	80936414	81261210	1	protein_coding	acyl-CoA synthetase short chain family member 3
1831	ENSG00000281501	85.0439	0.791645	0.236637	8.8401e-06	8.59304e-05	NA	SEPSECS-AS1	4	25160641	25201440	1	lncRNA	SEPSECS antisense RNA 1 (head to head)
1832	ENSG00000072401	421.312	0.366825	0.0951886	8.84392e-06	8.59304e-05	7321	UBE2D1	10	58334979	58370751	1	protein_coding	ubiquitin conjugating enzyme E2 D1
1833	ENSG00000013392	207.697	-0.480985	0.134686	8.90496e-06	8.64761e-05	112611	RWDD2A	6	83193357	83198935	1	protein_coding	RWD domain containing 2A
1834	ENSG00000244038	9225.23	0.221251	0.0519989	8.93252e-06	8.66963e-05	1650	DDOST	1	20651767	20661544	-1	protein_coding	dolichyl-diphosphooligosaccharide--protein glycosyltransferase non-catalytic subunit
1835	ENSG00000164251	214.755	-0.463222	0.128829	9.20703e-06	8.92668e-05	2150	F2RL1	5	76818933	76835315	1	protein_coding	F2R like trypsin receptor 1
1836	ENSG00000185803	1916.07	-0.361372	0.0936053	9.20743e-06	8.92668e-05	79581	SLC52A2	8	144333957	144361286	1	protein_coding	solute carrier family 52 member 2
1837	ENSG00000135679	4755.65	0.210105	0.0492149	9.21367e-06	8.92785e-05	4193	MDM2	12	68808177	68845544	1	protein_coding	MDM2 proto-oncogene
1838	ENSG00000276023	463.178	-0.350874	0.0901305	9.22006e-06	8.92917e-05	11072	DUSP14	17	37489891	37513501	1	protein_coding	dual specificity phosphatase 14
1839	ENSG00000133835	5716.63	0.2059	0.0481522	9.24098e-06	8.94454e-05	3295	HSD17B4	5	119452465	119637199	1	protein_coding	hydroxysteroid 17-beta dehydrogenase 4
1840	ENSG00000119772	1559.57	0.2728	0.0661078	9.25649e-06	8.95467e-05	1788	DNMT3A	2	25227855	25342590	-1	protein_coding	DNA methyltransferase 3 alpha
1841	ENSG00000134440	9192.51	-0.169499	0.0391376	9.30332e-06	8.99507e-05	4677	NARS1	18	57600656	57622213	-1	protein_coding	asparaginyl-tRNA synthetase 1
1842	ENSG00000197226	2327.74	0.224737	0.0530261	9.32495e-06	9.01107e-05	23061	TBC1D9B	5	179862066	179907897	-1	protein_coding	TBC1 domain family member 9B
1843	ENSG00000135378	346.774	0.378592	0.0995261	9.36877e-06	9.04849e-05	79056	PRRG4	11	32829927	32858120	1	protein_coding	proline rich and Gla domain 4
1844	ENSG00000110090	1791.37	-0.254273	0.0609618	9.3773e-06	9.0518e-05	1374	CPT1A	11	68754620	68844410	-1	protein_coding	carnitine palmitoyltransferase 1A
1845	ENSG00000285967	440.995	0.375805	0.0985971	9.39823e-06	9.06707e-05	646719	NIPBL-DT	5	36864425	36876700	-1	lncRNA	NIPBL divergent transcript
1846	ENSG00000128610	51.425	-0.881986	0.272154	9.45906e-06	9.12079e-05	389549	FEZF1	7	122301303	122310691	-1	protein_coding	FEZ family zinc finger 1
1847	ENSG00000089693	9787.2	-0.259079	0.0623242	9.46732e-06	9.1238e-05	8079	MLF2	12	6747996	6767475	-1	protein_coding	myeloid leukemia factor 2
1848	ENSG00000182158	3060.02	0.504133	0.143381	9.56265e-06	9.21067e-05	64764	CREB3L2	7	137874979	138002086	-1	protein_coding	cAMP responsive element binding protein 3 like 2
1849	ENSG00000181027	427.799	0.38442	0.101739	9.68522e-06	9.32366e-05	79147	FKRP	19	46746046	46776988	1	protein_coding	fukutin related protein
1850	ENSG00000143416	3855.52	-0.215272	0.0506781	9.70466e-06	9.33731e-05	8991	SELENBP1	1	151364304	151372707	-1	protein_coding	selenium binding protein 1
1851	ENSG00000184743	2871.12	0.237951	0.0566469	9.72774e-06	9.35445e-05	25923	ATL3	11	63624087	63671921	-1	protein_coding	atlastin GTPase 3
1852	ENSG00000123066	2335.4	-0.348422	0.0896405	9.75602e-06	9.37656e-05	23389	MED13L	12	115957905	116277693	-1	protein_coding	mediator complex subunit 13L
1853	ENSG00000164620	336.341	-0.412463	0.111573	9.81504e-06	9.42818e-05	285613	RELL2	5	141636950	141641064	1	protein_coding	RELT like 2
1854	ENSG00000130762	748.796	-0.315307	0.0790581	9.8535e-06	9.46e-05	27237	ARHGEF16	1	3454665	3481113	1	protein_coding	Rho guanine nucleotide exchange factor 16
1855	ENSG00000011243	1371.44	-0.240617	0.0574088	9.87145e-06	9.47211e-05	26993	AKAP8L	19	15380050	15419141	-1	protein_coding	A-kinase anchoring protein 8 like
1856	ENSG00000086065	2182.14	-0.258719	0.0623766	9.89267e-06	9.48734e-05	51510	CHMP5	9	33264879	33282070	1	protein_coding	charged multivesicular body protein 5
1857	ENSG00000100429	173.025	-0.691059	0.205548	9.92691e-06	9.51503e-05	83933	HDAC10	22	50245183	50251405	-1	protein_coding	histone deacetylase 10
1858	ENSG00000139324	1091.88	0.306412	0.0763707	9.99189e-06	9.57214e-05	160418	TMTC3	12	88142296	88199887	1	protein_coding	transmembrane O-mannosyltransferase targeting cadherins 3
1859	ENSG00000184588	904.513	0.412295	0.111691	1.00478e-05	9.62048e-05	5142	PDE4B	1	65792514	66374579	1	protein_coding	phosphodiesterase 4B
1860	ENSG00000116918	2329.2	-0.236044	0.0562393	1.00602e-05	9.62718e-05	7257	TSNAX	1	231528541	231566524	1	protein_coding	translin associated factor X
1861	ENSG00000131127	895.039	0.31595	0.0793705	1.00864e-05	9.64708e-05	7700	ZNF141	4	337814	384868	1	protein_coding	zinc finger protein 141
1862	ENSG00000039560	1259.72	-0.250834	0.0603135	1.02509e-05	9.79912e-05	26064	RAI14	5	34656328	34832612	1	protein_coding	retinoic acid induced 14
1863	ENSG00000091483	5986.36	-0.206823	0.0486769	1.03516e-05	9.89008e-05	2271	FH	1	241497511	241519799	-1	protein_coding	fumarate hydratase
1864	ENSG00000171456	1334.21	0.242903	0.0582231	1.05001e-05	0.000100266	171023	ASXL1	20	32358330	32439319	1	protein_coding	ASXL transcriptional regulator 1
1865	ENSG00000178695	91.3838	-0.764932	0.231666	1.07294e-05	0.000102399	115207	KCTD12	13	76880175	76886405	-1	protein_coding	potassium channel tetramerization domain containing 12
1866	ENSG00000277142	187.629	0.518418	0.14958	1.07603e-05	0.000102639	NA	LINC00235	16	525155	527407	-1	lncRNA	long intergenic non-protein coding RNA 235
1867	ENSG00000289261	288.63	0.482325	0.137004	1.07682e-05	0.000102659	NA		2	237485694	237487137	-1	lncRNA	novel transcript, antisense to MLPH
1868	ENSG00000116752	943.75	-0.275621	0.0675007	1.07865e-05	0.000102779	10286	BCAS2	1	114567557	114581629	-1	protein_coding	BCAS2 pre-mRNA processing factor
1869	ENSG00000131236	4249.09	-0.196168	0.0460763	1.08153e-05	0.000102997	10487	CAP1	1	40040233	40072649	1	protein_coding	cyclase associated actin cytoskeleton regulatory protein 1
1870	ENSG00000239264	335.53	-0.468062	0.132077	1.08827e-05	0.000103584	81567	TXNDC5	6	7881517	7910788	-1	protein_coding	thioredoxin domain containing 5
1871	ENSG00000112110	1688.59	-0.267721	0.0652936	1.09815e-05	0.000104414	29074	MRPL18	6	159789812	159798436	1	protein_coding	mitochondrial ribosomal protein L18
1872	ENSG00000183808	1667.24	0.304858	0.076323	1.09816e-05	0.000104414	389677	RBM12B	8	93728155	93741017	-1	protein_coding	RNA binding motif protein 12B
1873	ENSG00000250120	295.562	0.490393	0.140097	1.10461e-05	0.000104971	56139	PCDHA10	5	140855883	141012347	1	protein_coding	protocadherin alpha 10
1874	ENSG00000260804	256.116	0.505578	0.145481	1.11172e-05	0.00010559	150967	LINC01963	2	216217045	216220192	1	lncRNA	long intergenic non-protein coding RNA 1963
1875	ENSG00000167904	939.532	-0.259364	0.0629818	1.11613e-05	0.000105952	137695	TMEM68	8	55696424	55773407	-1	protein_coding	transmembrane protein 68
1876	ENSG00000109736	990.201	-0.34039	0.0877642	1.12033e-05	0.000106237	10227	MFSD10	4	2930561	2934834	-1	protein_coding	major facilitator superfamily domain containing 10
1877	ENSG00000288559	45.1352	-0.975426	0.322873	1.11979e-05	0.000106237	NA		10	73247342	73248268	-1	lncRNA	novel transcript
1878	ENSG00000130414	2698.1	-0.230747	0.0551876	1.13435e-05	0.000107452	4705	NDUFA10	2	239892450	240025743	-1	protein_coding	NADH:ubiquinone oxidoreductase subunit A10
1879	ENSG00000072864	850.56	-0.286063	0.0707694	1.13399e-05	0.000107452	54820	NDE1	16	15643267	15734691	1	protein_coding	nudE neurodevelopment protein 1
1880	ENSG00000131437	967.683	-0.317998	0.0806041	1.13845e-05	0.000107782	11127	KIF3A	5	132692628	132737638	-1	protein_coding	kinesin family member 3A
1881	ENSG00000127804	835.86	-0.28846	0.0715188	1.14331e-05	0.000108184	79066	METTL16	17	2405562	2511891	-1	protein_coding	methyltransferase 16, N6-methyladenosine
1882	ENSG00000104679	969.737	0.351312	0.0915413	1.14885e-05	0.00010865	203069	R3HCC1	8	23270120	23296279	1	protein_coding	R3H domain and coiled-coil containing 1
1883	ENSG00000198468	504.908	0.345121	0.0895152	1.15763e-05	0.000109365	642946	FLVCR1-DT	1	212852105	212858138	-1	lncRNA	FLVCR1 divergent transcript
1884	ENSG00000177853	1290.06	0.331007	0.0848671	1.1572e-05	0.000109365	9849	ZNF518A	10	96129715	96205288	1	protein_coding	zinc finger protein 518A
1885	ENSG00000138658	555.602	0.379145	0.101152	1.16502e-05	0.000110004	55345	ZGRF1	4	112539333	112636995	-1	protein_coding	zinc finger GRF-type containing 1
1886	ENSG00000156011	887.961	0.413561	0.113355	1.1767e-05	0.000111048	23362	PSD3	8	18527303	19084730	-1	protein_coding	pleckstrin and Sec7 domain containing 3
1887	ENSG00000086504	1396.69	-0.272742	0.0670186	1.18155e-05	0.000111446	10573	MRPL28	16	366969	371289	-1	protein_coding	mitochondrial ribosomal protein L28
1888	ENSG00000153179	2967.41	0.307216	0.0774042	1.1844e-05	0.000111656	283349	RASSF3	12	64507001	64697564	1	protein_coding	Ras association domain family member 3
1889	ENSG00000273015	1022.69	0.29762	0.0744559	1.18807e-05	0.000111942	NA		12	45718046	45727775	-1	lncRNA	novel transcript
1890	ENSG00000145779	127.466	0.692493	0.209352	1.19498e-05	0.000112534	25816	TNFAIP8	5	119268692	119399688	1	protein_coding	TNF alpha induced protein 8
1891	ENSG00000149499	624.56	-0.353871	0.0926613	1.19969e-05	0.000112918	256364	EML3	11	62602218	62612775	-1	protein_coding	EMAP like 3
1892	ENSG00000140416	4033.07	0.194164	0.0458311	1.20454e-05	0.000113314	7168	TPM1	15	63042632	63071915	1	protein_coding	tropomyosin 1
1893	ENSG00000036672	32.942	-0.98086	0.329432	1.20718e-05	0.000113502	9099	USP2	11	119355215	119381711	-1	protein_coding	ubiquitin specific peptidase 2
1894	ENSG00000134109	2662.43	0.274601	0.0676564	1.21108e-05	0.000113808	9695	EDEM1	3	5187646	5219958	1	protein_coding	ER degradation enhancing alpha-mannosidase like protein 1
1895	ENSG00000175414	164.666	0.648328	0.195094	1.22401e-05	0.000114962	285598	ARL10	5	176365487	176401865	1	protein_coding	ADP ribosylation factor like GTPase 10
1896	ENSG00000106305	2112.98	-0.218702	0.0522294	1.23018e-05	0.000115481	7965	AIMP2	7	6009255	6023834	1	protein_coding	aminoacyl tRNA synthetase complex interacting multifunctional protein 2
1897	ENSG00000039523	774.035	-0.314672	0.0799451	1.23367e-05	0.000115747	79567	RIPOR1	16	67518418	67546788	1	protein_coding	RHO family interacting cell polarization regulator 1
1898	ENSG00000097021	957.263	-0.312513	0.0792888	1.24061e-05	0.0001163	11332	ACOT7	1	6264269	6393767	-1	protein_coding	acyl-CoA thioesterase 7
1899	ENSG00000174579	1697.24	0.22693	0.0544377	1.24087e-05	0.0001163	55167	MSL2	3	136148917	136197241	-1	protein_coding	MSL complex subunit 2
1900	ENSG00000110002	129.409	-0.589382	0.175682	1.24862e-05	0.000116964	4013	VWA5A	11	124115404	124147721	1	protein_coding	von Willebrand factor A domain containing 5A
1901	ENSG00000103319	1607.3	0.279649	0.0692755	1.25262e-05	0.000117215	29904	EEF2K	16	22206278	22288738	1	protein_coding	eukaryotic elongation factor 2 kinase
1902	ENSG00000101150	1667.94	-0.216304	0.0516487	1.2521e-05	0.000117215	7165	TPD52L2	20	63865228	63891545	1	protein_coding	TPD52 like 2
1903	ENSG00000010539	260.015	0.425692	0.118222	1.2559e-05	0.00011746	7752	ZNF200	16	3222325	3236221	-1	protein_coding	zinc finger protein 200
1904	ENSG00000114993	1095.45	-0.25592	0.0624517	1.26307e-05	0.000118047	6242	RTKN	2	74425835	74442422	-1	protein_coding	rhotekin
1905	ENSG00000275004	147.43	0.516292	0.150658	1.2635e-05	0.000118047	140883	ZNF280B	22	22484421	22508742	-1	protein_coding	zinc finger protein 280B
1906	ENSG00000137145	986.059	-0.318305	0.0812265	1.26463e-05	0.00011809	55667	DENND4C	9	19230435	19374281	1	protein_coding	DENN domain containing 4C
1907	ENSG00000130816	3973.37	0.241668	0.0584915	1.26559e-05	0.000118117	1786	DNMT1	19	10133342	10231286	-1	protein_coding	DNA methyltransferase 1
1908	ENSG00000168887	1273.08	0.247012	0.0599733	1.26811e-05	0.00011829	388969	C2orf68	2	85605254	85612066	-1	protein_coding	chromosome 2 open reading frame 68
1909	ENSG00000196387	668.615	0.329074	0.0847311	1.26973e-05	0.000118379	7699	ZNF140	12	133080474	133107526	1	protein_coding	zinc finger protein 140
1910	ENSG00000003756	1578.88	0.242224	0.0586807	1.27965e-05	0.000119242	10181	RBM5	3	50088919	50119021	1	protein_coding	RNA binding motif protein 5
1911	ENSG00000084733	7091.68	-0.196402	0.0465565	1.28271e-05	0.000119464	10890	RAB10	2	26034084	26137454	1	protein_coding	RAB10, member RAS oncogene family
1912	ENSG00000090447	917.592	0.304296	0.07689	1.28878e-05	0.000119966	7023	TFAP4	16	4257186	4273075	-1	protein_coding	transcription factor AP-4
1913	ENSG00000234545	792.055	-0.290999	0.0728083	1.29208e-05	0.000120211	257415	FAM133B	7	92560758	92590393	-1	protein_coding	family with sequence similarity 133 member B
1914	ENSG00000185619	1476.56	-0.244947	0.0594977	1.30499e-05	0.000121348	10336	PCGF3	4	705748	770640	1	protein_coding	polycomb group ring finger 3
1915	ENSG00000136758	5049.32	-0.179287	0.0422808	1.3123e-05	0.000121964	10730	YME1L1	10	27110111	27155266	-1	protein_coding	YME1 like 1 ATPase
1916	ENSG00000115525	185.33	-0.488882	0.141378	1.31445e-05	0.000122099	8869	ST3GAL5	2	85837120	85905199	-1	protein_coding	ST3 beta-galactoside alpha-2,3-sialyltransferase 5
1917	ENSG00000158747	318.238	0.435016	0.122013	1.32047e-05	0.000122556	100532736	NBL1	1	19596979	19658456	1	protein_coding	NBL1, DAN family BMP antagonist
1918	ENSG00000158747	318.238	0.435016	0.122013	1.32047e-05	0.000122556	4681	NBL1	1	19596979	19658456	1	protein_coding	NBL1, DAN family BMP antagonist
1919	ENSG00000198734	21.8867	1.13567	0.464836	1.32075e-05	0.000122556	2153	F5	1	169511951	169586588	-1	protein_coding	coagulation factor V
1920	ENSG00000174099	292.308	0.499766	0.145359	1.32643e-05	0.000123019	253827	MSRB3	12	65278643	65491430	1	protein_coding	methionine sulfoxide reductase B3
1921	ENSG00000166140	737.89	0.305769	0.077497	1.32926e-05	0.000123217	84936	ZFYVE19	15	40807086	40815084	1	protein_coding	zinc finger FYVE-type containing 19
1922	ENSG00000127948	1912.31	-0.272666	0.0674667	1.33225e-05	0.00012343	5447	POR	7	75899200	75986855	1	protein_coding	cytochrome p450 oxidoreductase
1923	ENSG00000206195	1199.97	0.278512	0.0692085	1.33825e-05	0.000123921	503637	DUXAP8	22	15784959	15829984	1	lncRNA	double homeobox A pseudogene 8
1924	ENSG00000198933	391.906	-0.371027	0.099272	1.34245e-05	0.000124245	9755	TBKBP1	17	47694161	47712052	1	protein_coding	TBK1 binding protein 1
1925	ENSG00000198563	2775.53	-0.32653	0.0842251	1.34955e-05	0.000124837	7919	DDX39B	6	31530219	31542448	-1	protein_coding	DExD-box helicase 39B
1926	ENSG00000166971	444.292	-0.376793	0.101358	1.35547e-05	0.000125319	64400	AKTIP	16	53491040	53504411	-1	protein_coding	AKT interacting protein
1927	ENSG00000147996	445.418	-0.380013	0.102599	1.37637e-05	0.000127185	220869	CBWD5	9	65668805	65734041	1	protein_coding	COBW domain containing 5
1928	ENSG00000154380	8048.1	-0.220296	0.0529797	1.37798e-05	0.000127267	55740	ENAH	1	225486829	225653142	-1	protein_coding	ENAH actin regulator
1929	ENSG00000110042	211.802	0.450972	0.128193	1.37976e-05	0.000127366	23220	DTX4	11	59171430	59208588	1	protein_coding	deltex E3 ubiquitin ligase 4
1930	ENSG00000116288	5560.42	-0.226663	0.0547084	1.38955e-05	0.000128203	11315	PARK7	1	7954291	7985505	1	protein_coding	Parkinsonism associated deglycase
1931	ENSG00000123384	174.075	0.604812	0.182836	1.42242e-05	0.000131167	4035	LRP1	12	57128483	57213361	1	protein_coding	LDL receptor related protein 1
1932	ENSG00000164188	8.5758	0.552287	0.696356	1.42505e-05	0.000131342	202151	RANBP3L	5	36246913	36302114	-1	protein_coding	RAN binding protein 3 like
1933	ENSG00000105357	2952.66	0.23641	0.0574376	1.42583e-05	0.000131345	79784	MYH14	19	50188186	50310542	1	protein_coding	myosin heavy chain 14
1934	ENSG00000164976	1144.2	-0.296829	0.075056	1.43167e-05	0.000131815	57462	MYORG	9	34366666	34376898	-1	protein_coding	myogenesis regulating glycosidase (putative)
1935	ENSG00000116688	4699.81	-0.171893	0.0406463	1.44668e-05	0.000133128	9927	MFN2	1	11980181	12015211	1	protein_coding	mitofusin 2
1936	ENSG00000263072	361.585	0.39213	0.1073	1.45213e-05	0.000133559	NA	ZNF213-AS1	16	3100696	3143734	-1	lncRNA	ZNF213 antisense RNA 1 (head to head)
1937	ENSG00000107223	3784.38	-0.259892	0.0641215	1.46391e-05	0.000134574	8721	EDF1	9	136862119	136866308	-1	protein_coding	endothelial differentiation related factor 1
1938	ENSG00000160606	765.148	-0.304953	0.077705	1.46482e-05	0.000134587	116238	TLCD1	17	28724348	28727935	-1	protein_coding	TLC domain containing 1
1939	ENSG00000176842	760.927	-0.327887	0.0851293	1.46923e-05	0.000134923	10265	IRX5	16	54930865	54934485	1	protein_coding	iroquois homeobox 5
1940	ENSG00000120756	370.963	-0.37487	0.101247	1.47188e-05	0.000135096	5357	PLS1	3	142596393	142713664	1	protein_coding	plastin 1
1941	ENSG00000095002	1371.59	0.251925	0.0618796	1.47647e-05	0.0001354	4436	MSH2	2	47403067	47663146	1	protein_coding	mutS homolog 2
1942	ENSG00000172932	981.525	-0.328628	0.0854046	1.47748e-05	0.0001354	338692	ANKRD13D	11	67289300	67302485	1	protein_coding	ankyrin repeat domain 13D
1943	ENSG00000130699	786.851	-0.342727	0.0901239	1.4769e-05	0.0001354	6874	TAF4	20	61953469	62065881	-1	protein_coding	TATA-box binding protein associated factor 4
1944	ENSG00000226752	408.853	0.4083	0.113338	1.4902e-05	0.000136495	253039	CUTALP	9	120824828	120854385	1	transcribed_unitary_pseudogene	cutA divalent cation tolerance like, pseudogene
1945	ENSG00000163521	235.773	0.455445	0.130659	1.50624e-05	0.000137894	79411	GLB1L	2	219236598	219245478	-1	protein_coding	galactosidase beta 1 like
1946	ENSG00000117153	2242.11	0.227099	0.0550858	1.51188e-05	0.000138267	59349	KLHL12	1	202891116	202928636	-1	protein_coding	kelch like family member 12
1947	ENSG00000197157	8244.93	0.231438	0.0562649	1.51167e-05	0.000138267	27044	SND1	7	127652194	128092609	1	protein_coding	staphylococcal nuclease and tudor domain containing 1
1948	ENSG00000108439	1591.43	-0.229171	0.0556513	1.51347e-05	0.000138341	55163	PNPO	17	47941506	47949308	1	protein_coding	pyridoxamine 5'-phosphate oxidase
1949	ENSG00000156508	143603	0.237899	0.0580457	1.51479e-05	0.000138391	1915	EEF1A1	6	73489308	73525587	-1	protein_coding	eukaryotic translation elongation factor 1 alpha 1
1950	ENSG00000178764	1121.47	0.300928	0.0766168	1.52077e-05	0.000138866	22882	ZHX2	8	122781655	122974510	1	protein_coding	zinc fingers and homeoboxes 2
1951	ENSG00000223572	334.839	-0.410877	0.114466	1.52564e-05	0.00013917	548596	CKMT1A	15	43692886	43699222	1	protein_coding	creatine kinase, mitochondrial 1A
1952	ENSG00000141576	867.141	0.279062	0.0699163	1.52567e-05	0.00013917	114804	RNF157	17	76142465	76240493	-1	protein_coding	ring finger protein 157
1953	ENSG00000290915	74.6188	-0.718844	0.223231	1.52972e-05	0.000139467	NA	NA	NA	NA	NA	NA	NA	NA
1954	ENSG00000281398	470.503	0.41393	0.115669	1.54232e-05	0.000140544	NA	SNHG4	5	139274102	139284899	1	lncRNA	small nucleolar RNA host gene 4
1955	ENSG00000164070	1066.17	-0.308063	0.0789522	1.54489e-05	0.000140706	22824	HSPA4L	4	127781821	127840733	1	protein_coding	heat shock protein family A (Hsp70) member 4 like
1956	ENSG00000141543	2912.75	-0.213199	0.0514377	1.55139e-05	0.000141225	9775	EIF4A3	17	80134369	80147151	-1	protein_coding	eukaryotic translation initiation factor 4A3
1957	ENSG00000135423	135.874	-0.602338	0.183478	1.56742e-05	0.000142611	27165	GLS2	12	56470944	56488414	-1	protein_coding	glutaminase 2
1958	ENSG00000253227	24.2509	1.17845	0.580596	1.57022e-05	0.000142792	NA		8	124271667	124279580	1	lncRNA	novel transcript
1959	ENSG00000141551	3009.76	-0.189045	0.0451886	1.57847e-05	0.000143469	1453	CSNK1D	17	82239023	82273700	-1	protein_coding	casein kinase 1 delta
1960	ENSG00000071073	111.271	-0.593376	0.180534	1.58394e-05	0.000143893	11320	MGAT4A	2	98619106	98731132	-1	protein_coding	alpha-1,3-mannosyl-glycoprotein 4-beta-N-acetylglucosaminyltransferase A
1961	ENSG00000149582	1151.79	0.262557	0.065205	1.58969e-05	0.000144341	84866	TMEM25	11	118531041	118547280	1	protein_coding	transmembrane protein 25
1962	ENSG00000104936	666.675	-0.327536	0.0854558	1.59257e-05	0.000144529	1760	DMPK	19	45769709	45782552	-1	protein_coding	DM1 protein kinase
1963	ENSG00000009950	93.188	-0.684963	0.212243	1.59357e-05	0.000144546	51085	MLXIPL	7	73593194	73624543	-1	protein_coding	MLX interacting protein like
1964	ENSG00000109805	1896.76	0.239074	0.0585531	1.59972e-05	0.000144962	64151	NCAPG	4	17810979	17844865	1	protein_coding	non-SMC condensin I complex subunit G
1965	ENSG00000101265	15.7415	-1.14816	0.513819	1.5998e-05	0.000144962	9770	RASSF2	20	4780023	4823608	-1	protein_coding	Ras association domain family member 2
1966	ENSG00000103479	3304.02	0.239069	0.0585619	1.60454e-05	0.000145318	5934	RBL2	16	53433977	53491648	1	protein_coding	RB transcriptional corepressor like 2
1967	ENSG00000204175	74.1282	-0.731223	0.228669	1.60573e-05	0.000145351	9721	GPRIN2	10	46541736	46556658	-1	protein_coding	G protein regulated inducer of neurite outgrowth 2
1968	ENSG00000186897	61.3534	-0.790937	0.250837	1.60906e-05	0.000145579	338761	C1QL4	12	49332409	49337188	-1	protein_coding	complement C1q like 4
1969	ENSG00000132849	684.298	0.371707	0.10078	1.61812e-05	0.000146323	10207	PATJ	1	61742477	62178675	1	protein_coding	PATJ crumbs cell polarity complex component
1970	ENSG00000126267	3633.45	-0.257025	0.0636871	1.62512e-05	0.000146882	1340	COX6B1	19	35648323	35658782	1	protein_coding	cytochrome c oxidase subunit 6B1
1971	ENSG00000143479	128.562	0.720717	0.225314	1.63482e-05	0.000147635	8444	DYRK3	1	206635536	206684419	1	protein_coding	dual specificity tyrosine phosphorylation regulated kinase 3
1972	ENSG00000248429	218.027	0.482205	0.141304	1.63512e-05	0.000147635	285505	GASK1B-AS1	4	158170752	158202877	1	lncRNA	GASK1B antisense RNA 1
1973	ENSG00000140718	1339.81	-0.28161	0.0709844	1.63681e-05	0.000147712	79068	FTO	16	53701692	54158512	1	protein_coding	FTO alpha-ketoglutarate dependent dioxygenase
1974	ENSG00000168672	1447.98	-0.241328	0.0592701	1.64219e-05	0.000147972	157638	LRATD2	8	126552443	126558478	-1	protein_coding	LRAT domain containing 2
1975	ENSG00000165916	3269.96	0.269067	0.0672384	1.64083e-05	0.000147972	5702	PSMC3	11	47418769	47426473	-1	protein_coding	proteasome 26S subunit, ATPase 3
1976	ENSG00000171345	7273.25	-0.213851	0.051775	1.64217e-05	0.000147972	3880	KRT19	17	41523617	41528308	-1	protein_coding	keratin 19
1977	ENSG00000100578	973.178	0.276284	0.0693937	1.64324e-05	0.000147992	9786	KIAA0586	14	58427385	58551297	1	protein_coding	KIAA0586
1978	ENSG00000240204	134	-0.563795	0.170847	1.65821e-05	0.000149264	100287482	SMKR1	7	129502531	129512918	1	protein_coding	small lysine rich protein 1
1979	ENSG00000115896	41.4845	0.900155	0.299523	1.66468e-05	0.000149694	5334	PLCL1	2	197804593	198572581	1	protein_coding	phospholipase C like 1 (inactive)
1980	ENSG00000003249	228.816	-0.452646	0.130603	1.66411e-05	0.000149694	79007	DBNDD1	16	90004871	90019890	-1	protein_coding	dysbindin domain containing 1
1981	ENSG00000174951	488.191	-0.347095	0.0923802	1.67569e-05	0.000150609	2523	FUT1	19	48748011	48755390	-1	protein_coding	fucosyltransferase 1 (H blood group)
1982	ENSG00000089818	1818.35	0.224648	0.0547517	1.68182e-05	0.000151083	25977	NECAP1	12	8076939	8097881	1	protein_coding	NECAP endocytosis associated 1
1983	ENSG00000160049	1830.64	0.236296	0.0579634	1.689e-05	0.000151651	1676	DFFA	1	10456522	10472529	-1	protein_coding	DNA fragmentation factor subunit alpha
1984	ENSG00000124214	3169.73	-0.231377	0.0566083	1.69094e-05	0.000151749	6780	STAU1	20	49113339	49188367	-1	protein_coding	staufen double-stranded RNA binding protein 1
1985	ENSG00000119787	2036.71	-0.216989	0.0527076	1.69523e-05	0.00015198	64225	ATL2	2	38293954	38377285	-1	protein_coding	atlastin GTPase 2
1986	ENSG00000198780	528.391	-0.337698	0.0892296	1.69516e-05	0.00015198	26049	FAM169A	5	74777574	74866966	-1	protein_coding	family with sequence similarity 169 member A
1987	ENSG00000130939	2299.84	0.287027	0.0728655	1.72235e-05	0.000154333	10277	UBE4B	1	10032832	10181239	1	protein_coding	ubiquitination factor E4B
1988	ENSG00000087301	802.351	0.283509	0.0718326	1.74094e-05	0.00015592	57544	TXNDC16	14	52430596	52552522	-1	protein_coding	thioredoxin domain containing 16
1989	ENSG00000137203	2965.59	-0.257102	0.0639725	1.74259e-05	0.000155989	7020	TFAP2A	6	10393186	10419659	-1	protein_coding	transcription factor AP-2 alpha
1990	ENSG00000129354	2637.31	-0.205239	0.0496703	1.74927e-05	0.000156508	10053	AP1M2	19	10572671	10587315	-1	protein_coding	adaptor related protein complex 1 subunit mu 2
1991	ENSG00000180667	2730	0.24089	0.059377	1.75565e-05	0.000156999	55432	YOD1	1	207043849	207052980	-1	protein_coding	YOD1 deubiquitinase
1992	ENSG00000147813	1740.19	-0.3649	0.0989265	1.757e-05	0.000157042	93100	NAPRT	8	143574785	143578649	-1	protein_coding	nicotinate phosphoribosyltransferase
1993	ENSG00000105287	462.07	-0.391261	0.108448	1.76096e-05	0.000157316	25865	PRKD2	19	46674275	46717127	-1	protein_coding	protein kinase D2
1994	ENSG00000149716	569.424	-0.309305	0.0800418	1.77214e-05	0.000158236	220064	LTO1	11	69653076	69675416	-1	protein_coding	LTO1 maturation factor of ABCE1
1995	ENSG00000204634	1346.74	0.31156	0.0808158	1.78662e-05	0.000159288	11138	TBC1D8	2	101007228	101252866	-1	protein_coding	TBC1 domain family member 8
1996	ENSG00000247400	348.968	0.472828	0.138797	1.78546e-05	0.000159288	100289274	DNAJC3-DT	13	95648711	95676973	-1	lncRNA	DNAJC3 divergent transcript
1997	ENSG00000242173	243.073	-0.450036	0.130332	1.78638e-05	0.000159288	398	ARHGDIG	16	280450	283010	1	protein_coding	Rho GDP dissociation inhibitor gamma
1998	ENSG00000260063	62.4925	0.841087	0.274746	1.80416e-05	0.000160771	101928728		1	26692132	26694131	-1	lncRNA	novel transcript, antisense to ARID1A
[truncated: 15,824 more rows]

## Sheet: Table S7 TRA2A KD DEGs
Supplementary Table S7: Differentially-expressed gene list: siScrambled versus siTRA2A
	Ensembl_ID	baseMean	log2FoldChange	lfcSE	pvalue	padj	entrez	symbol	chr	start	end	strand	biotype	description
1	ENSG00000089597	13916.7	1.33956	0.0394952	5.53876e-254	1.17527e-249	23193	GANAB	11	62624826	62646726	-1	protein_coding	glucosidase II alpha subunit
2	ENSG00000167460	5319.53	1.27625	0.0457416	5.66997e-173	6.01555e-169	7171	TPM4	19	16067021	16103002	1	protein_coding	tropomyosin 4
3	ENSG00000164548	2537.17	-2.23294	0.0984665	5.24754e-117	3.71158e-113	29896	TRA2A	7	23504780	23532041	-1	protein_coding	transformer 2 alpha homolog
4	ENSG00000141232	3676.88	-1.71532	0.0770057	1.36439e-112	7.23775e-109	10140	TOB1	17	50862223	50867978	-1	protein_coding	transducer of ERBB2, 1
5	ENSG00000124313	12199.2	-1.14737	0.0514842	2.15823e-111	9.15911e-108	23096	IQSEC2	X	53225828	53321350	-1	protein_coding	IQ motif and Sec7 domain ArfGEF 2
6	ENSG00000171940	6773.44	-1.07326	0.0493078	2.52154e-106	8.91743e-103	7764	ZNF217	20	53567071	53609907	-1	protein_coding	zinc finger protein 217
7	ENSG00000183283	11091	-0.881409	0.0419218	1.20908e-99	3.66506e-96	9802	DAZAP2	12	51238724	51271362	1	protein_coding	DAZ associated protein 2
8	ENSG00000174804	2092.98	-1.2846	0.0632098	1.67045e-93	4.43065e-90	8322	FZD4	11	86945679	86955395	-1	protein_coding	frizzled class receptor 4
9	ENSG00000117899	1602.89	1.39985	0.0702404	2.27226e-90	5.35724e-87	23184	MESD	15	80946289	80989828	-1	protein_coding	mesoderm development LRP chaperone
10	ENSG00000058091	1232.91	1.4169	0.0718242	1.133e-88	2.40412e-85	5218	CDK14	7	90466424	91210590	1	protein_coding	cyclin dependent kinase 14
11	ENSG00000155660	34526.8	0.845637	0.0438982	2.658e-84	5.12729e-81	9601	PDIA4	7	149003062	149028662	-1	protein_coding	protein disulfide isomerase family A member 4
12	ENSG00000213585	4772.72	-1.01929	0.0534294	2.02689e-82	3.58405e-79	7416	VDAC1	5	133971871	134004975	-1	protein_coding	voltage dependent anion channel 1
13	ENSG00000158270	839.6	-1.3459	0.0715249	7.67365e-81	1.25252e-77	81035	COLEC12	18	316737	500722	-1	protein_coding	collectin subfamily member 12
14	ENSG00000111052	3013.72	-1.13119	0.0621452	2.17704e-75	3.29961e-72	8825	LIN7A	12	80792520	80937934	-1	protein_coding	lin-7 homolog A, crumbs cell polarity complex component
15	ENSG00000110092	45945.9	-0.861815	0.0481915	4.29375e-73	6.07393e-70	595	CCND1	11	69641156	69654474	1	protein_coding	cyclin D1
16	ENSG00000159658	2423.51	-0.905384	0.0514386	8.40716e-71	1.11495e-67	9813	EFCAB14	1	46674659	46719146	-1	protein_coding	EF-hand calcium binding domain 14
17	ENSG00000103034	6092.6	-0.86849	0.0504888	7.19531e-68	8.98101e-65	65009	NDRG4	16	58462846	58513628	1	protein_coding	NDRG family member 4
18	ENSG00000138593	2022.98	-1.12244	0.0652628	1.21429e-67	1.43144e-64	9728	SECISBP2L	15	48988476	49046447	-1	protein_coding	SECIS binding protein 2 like
19	ENSG00000137414	1562.31	-1.6935	0.100163	9.0457e-67	1.01021e-63	51439	FAM8A1	6	17600302	17611719	1	protein_coding	family with sequence similarity 8 member A1
20	ENSG00000090104	138.177	3.22119	0.192681	1.83631e-66	1.94823e-63	5996	RGS1	1	192575763	192580024	1	protein_coding	regulator of G protein signaling 1
21	ENSG00000112378	2788.68	1.00042	0.0588434	3.9543e-66	3.99554e-63	64065	PERP	6	138088505	138107419	-1	protein_coding	p53 apoptosis effector related to PMP22
22	ENSG00000130513	4818.37	-1.57274	0.0941281	4.29968e-65	4.14704e-62	9518	GDF15	19	18374731	18389176	1	protein_coding	growth differentiation factor 15
23	ENSG00000100280	3177.8	-1.4665	0.0891219	5.17511e-63	4.77437e-60	162	AP1B1	22	29327680	29388583	-1	protein_coding	adaptor related protein complex 1 subunit beta 1
24	ENSG00000011376	2036.46	-1.12414	0.0681136	1.52113e-62	1.34487e-59	23395	LARS2	3	45388561	45554726	1	protein_coding	leucyl-tRNA synthetase 2, mitochondrial
25	ENSG00000010278	3032.6	-0.881735	0.0535892	2.36706e-62	2.00907e-59	928	CD9	12	6199715	6238271	1	protein_coding	CD9 molecule
26	ENSG00000155111	3365.33	-0.8949	0.0548865	2.95755e-61	2.4137e-58	23097	CDK19	6	110609978	110815958	-1	protein_coding	cyclin dependent kinase 19
27	ENSG00000100934	1999.66	-1.08847	0.0667766	4.73842e-61	3.72387e-58	10484	SEC23A	14	39031919	39109646	-1	protein_coding	SEC23 homolog A, COPII coat complex component
28	ENSG00000006576	2662.45	-1.09343	0.0671648	6.5401e-61	4.95623e-58	57157	PHTF2	7	77798792	77957503	1	protein_coding	putative homeodomain transcription factor 2
29	ENSG00000115844	449.316	-1.63657	0.101808	1.08323e-60	7.92587e-58	1746	DLX2	2	172099438	172102900	-1	protein_coding	distal-less homeobox 2
30	ENSG00000110422	1295.32	-1.06303	0.0654336	1.18875e-60	8.40803e-58	10114	HIPK3	11	33256672	33357023	1	protein_coding	homeodomain interacting protein kinase 3
31	ENSG00000196167	13508.7	1.01304	0.0626449	3.98595e-60	2.72832e-57	399948	COLCA1	11	111290787	111305498	-1	lncRNA	colorectal cancer associated 1
32	ENSG00000167751	1676.48	1.0587	0.0655618	5.84694e-60	3.87707e-57	3817	KLK2	19	50861568	50880567	1	protein_coding	kallikrein related peptidase 2
33	ENSG00000115540	1119.27	-1.1988	0.0744374	7.69902e-60	4.95047e-57	25843	MOB4	2	197515571	197553699	1	protein_coding	MOB family member 4, phocein
34	ENSG00000102931	1144.21	-1.22523	0.0776719	1.32624e-57	8.2769e-55	23568	ARL2BP	16	57245259	57253635	1	protein_coding	ADP ribosylation factor like GTPase 2 binding protein
35	ENSG00000250722	672.169	1.39805	0.0894646	4.82795e-57	2.92698e-54	6414	SELENOP	5	42799880	42887392	-1	protein_coding	selenoprotein P
36	ENSG00000136802	5500.75	-0.85637	0.0551	4.55926e-56	2.6873e-53	56262	LRRC8A	9	128882133	128918039	1	protein_coding	leucine rich repeat containing 8 VRAC subunit A
37	ENSG00000176595	1028.98	1.06636	0.0690487	4.08513e-55	2.34277e-52	9920	KBTBD11	8	1973677	2006936	1	protein_coding	kelch repeat and BTB domain containing 11
38	ENSG00000168827	2998.4	-0.809754	0.0528053	8.57674e-55	4.78921e-52	85476	GFM1	3	158644527	158695581	1	protein_coding	G elongation factor mitochondrial 1
39	ENSG00000076604	2855.48	-0.875533	0.0570583	1.09383e-54	5.95128e-52	9618	TRAF4	17	28744011	28750956	1	protein_coding	TNF receptor associated factor 4
40	ENSG00000110925	3237	-0.770873	0.0516648	3.84854e-52	2.04155e-49	81566	CSRNP2	12	51061205	51083664	-1	protein_coding	cysteine and serine rich nuclear protein 2
41	ENSG00000099958	2724.42	0.99839	0.0666366	4.50394e-52	2.33095e-49	91319	DERL3	22	23834503	23839128	-1	protein_coding	derlin 3
42	ENSG00000117569	1014.06	-1.41556	0.0956611	1.37409e-51	6.94212e-49	58155	PTBP2	1	96721665	96823738	1	protein_coding	polypyrimidine tract binding protein 2
43	ENSG00000115361	1133.16	1.34751	0.0910173	1.87486e-51	9.25178e-49	33	ACADL	2	210187126	210225447	-1	protein_coding	acyl-CoA dehydrogenase long chain
44	ENSG00000066926	3739.61	0.707927	0.0478607	2.42387e-51	1.16891e-48	2235	FECH	18	57544377	57586732	-1	protein_coding	ferrochelatase
45	ENSG00000164930	1102.43	-1.24975	0.0844624	3.80187e-51	1.79271e-48	8323	FZD6	8	103298433	103332866	1	protein_coding	frizzled class receptor 6
46	ENSG00000142515	890.78	1.20915	0.0831656	2.08493e-49	9.61741e-47	354	KLK3	19	50854915	50860764	1	protein_coding	kallikrein related peptidase 3
47	ENSG00000265843	1632.72	0.946019	0.0650205	2.35552e-49	1.06344e-46	NA	LINC01029	18	77970637	77993731	-1	lncRNA	long intergenic non-protein coding RNA 1029
48	ENSG00000113407	4051.61	-0.685073	0.0475202	6.27289e-49	2.77301e-46	6897	TARS1	5	33440696	33468091	1	protein_coding	threonyl-tRNA synthetase 1
49	ENSG00000268686	345.115	1.52264	0.107608	9.14951e-48	3.96211e-45	101928295		19	49368558	49388091	-1	lncRNA	novel transcript, antisense to DKKL1
50	ENSG00000159840	1294.23	-1.10958	0.0776168	1.03348e-47	4.38589e-45	7791	ZYX	7	143381295	143391111	1	protein_coding	zyxin
51	ENSG00000081087	509.686	-1.43939	0.101732	1.48749e-47	6.18884e-45	28962	OSTM1	6	108041409	108165854	-1	protein_coding	osteoclastogenesis associated transmembrane protein 1
52	ENSG00000115738	1318.46	-0.884604	0.0623544	3.2458e-47	1.32447e-44	3398	ID2	2	8678845	8684461	1	protein_coding	inhibitor of DNA binding 2
53	ENSG00000163428	5920.46	-0.792236	0.0560321	3.79833e-47	1.52069e-44	116064	LRRC58	3	120324509	120349354	-1	protein_coding	leucine rich repeat containing 58
54	ENSG00000180667	2730	-0.889444	0.0629344	7.17045e-47	2.81759e-44	55432	YOD1	1	207043849	207052980	-1	protein_coding	YOD1 deubiquitinase
55	ENSG00000131876	1775.96	-0.859685	0.0612224	2.1797e-46	8.40929e-44	6627	SNRPA1	15	101281510	101295282	-1	protein_coding	small nuclear ribonucleoprotein polypeptide A'
56	ENSG00000165410	954.454	-1.22176	0.0870502	2.69628e-46	1.02165e-43	1073	CFL2	14	34709113	34714823	-1	protein_coding	cofilin 2
57	ENSG00000117360	1931.55	-0.77371	0.0553563	3.46593e-46	1.29024e-43	9129	PRPF3	1	150321479	150353233	1	protein_coding	pre-mRNA processing factor 3
58	ENSG00000137142	284.763	1.59237	0.115698	1.46585e-45	5.30186e-43	347252	IGFBPL1	9	38406528	38424454	-1	protein_coding	insulin like growth factor binding protein like 1
59	ENSG00000134333	14779.8	-0.53206	0.0380875	1.4742e-45	5.30186e-43	3939	LDHA	11	18394560	18408425	1	protein_coding	lactate dehydrogenase A
60	ENSG00000013588	516.765	-1.45362	0.105821	4.41643e-45	1.56187e-42	9052	GPRC5A	12	12891559	12917937	1	protein_coding	G protein-coupled receptor class C group 5 member A
61	ENSG00000119231	1602.36	-0.873952	0.0633777	8.05267e-45	2.80114e-42	205564	SENP5	3	196867856	196934714	1	protein_coding	SUMO specific peptidase 5
62	ENSG00000165476	2456.67	-0.814349	0.0595228	2.54446e-44	8.70822e-42	221035	REEP3	10	63521401	63625128	1	protein_coding	receptor accessory protein 3
63	ENSG00000103257	6052.31	-0.742308	0.0546315	7.02057e-44	2.36459e-41	8140	SLC7A5	16	87830023	87869507	-1	protein_coding	solute carrier family 7 member 5
64	ENSG00000179195	8502.17	0.581656	0.0426431	7.93376e-44	2.63041e-41	144348	ZNF664	12	123971845	124015439	1	protein_coding	zinc finger protein 664
65	ENSG00000153767	1189.52	-0.878413	0.0650087	3.69361e-43	1.20576e-40	2960	GTF2E1	3	120742637	120783069	1	protein_coding	general transcription factor IIE subunit 1
66	ENSG00000144445	1873.41	1.34977	0.10058	6.22666e-43	2.00187e-40	151050	KANSL1L	2	210021421	210171409	-1	protein_coding	KAT8 regulatory NSL complex subunit 1 like
67	ENSG00000052802	3411.35	-0.87068	0.0646555	6.56975e-43	2.08065e-40	6307	MSMO1	4	165327667	165343164	1	protein_coding	methylsterol monooxygenase 1
68	ENSG00000198843	2950.74	-0.876419	0.065417	1.7217e-42	5.37247e-40	51714	SELENOT	3	150602875	150630436	1	protein_coding	selenoprotein T
69	ENSG00000184164	12482.5	0.790562	0.0593246	2.80783e-42	8.63468e-40	79174	CRELD2	22	49918167	49927540	1	protein_coding	cysteine rich with EGF like domains 2
70	ENSG00000144355	905.897	-0.956975	0.0715942	3.82281e-42	1.1588e-39	1745	DLX1	2	172084740	172089677	1	protein_coding	distal-less homeobox 1
71	ENSG00000164904	1852.93	0.825643	0.0621024	5.08688e-42	1.52026e-39	501	ALDH7A1	5	126531200	126595362	-1	protein_coding	aldehyde dehydrogenase 7 family member A1
72	ENSG00000143420	9347.46	0.704249	0.053319	1.16674e-41	3.43848e-39	2029	ENSA	1	150600851	150629612	-1	protein_coding	endosulfine alpha
73	ENSG00000008513	11225.6	-0.585776	0.0442277	1.5952e-41	4.6368e-39	6482	ST3GAL1	8	133454848	133571940	-1	protein_coding	ST3 beta-galactoside alpha-2,3-sialyltransferase 1
74	ENSG00000182636	325.375	-1.52352	0.117694	1.22439e-40	3.51086e-38	4692	NDN	15	23685400	23687305	-1	protein_coding	necdin, MAGE family member
75	ENSG00000166598	135073	0.676119	0.0519824	1.81034e-40	5.12181e-38	7184	HSP90B1	12	103930107	103953931	1	protein_coding	heat shock protein 90 beta family member 1
76	ENSG00000160131	1041.11	-1.28159	0.0985247	2.22737e-40	6.21876e-38	203547	VMA21	X	151396515	151409364	1	protein_coding	vacuolar ATPase assembly factor VMA21
77	ENSG00000164091	7303.14	-0.483734	0.0368904	3.05031e-40	8.40577e-38	80335	WDR82	3	52254434	52288020	-1	protein_coding	WD repeat domain 82
78	ENSG00000116199	4284.3	-0.587679	0.0451782	3.55244e-40	9.664e-38	9917	FAM20B	1	179025804	179076567	1	protein_coding	FAM20B glycosaminoglycan xylosylkinase
79	ENSG00000102996	1521.97	-1.06132	0.0818105	8.03864e-40	2.15914e-37	4324	MMP15	16	58025754	58046901	1	protein_coding	matrix metallopeptidase 15
80	ENSG00000067704	7760.04	-0.71925	0.0562254	2.65665e-39	7.04642e-37	55699	IARS2	1	220094132	220148041	1	protein_coding	isoleucyl-tRNA synthetase 2, mitochondrial
81	ENSG00000173848	1534.55	-0.787134	0.0619332	8.86141e-39	2.30781e-36	10276	NET1	10	5412557	5459056	1	protein_coding	neuroepithelial cell transforming 1
82	ENSG00000183337	4056.57	-1.01472	0.0793633	8.91846e-39	2.30781e-36	54880	BCOR	X	40049815	40177329	-1	protein_coding	BCL6 corepressor
83	ENSG00000148331	2067.11	-0.765996	0.0606177	2.0811e-38	5.32034e-36	140459	ASB6	9	129634604	129642169	-1	protein_coding	ankyrin repeat and SOCS box containing 6
84	ENSG00000223496	1641.27	-0.861491	0.068121	2.90621e-38	7.34128e-36	118460	EXOSC6	16	70246778	70251940	-1	protein_coding	exosome component 6
85	ENSG00000085552	684.294	1.30467	0.103425	3.07879e-38	7.68575e-36	57549	IGSF9	1	159927039	159945613	-1	protein_coding	immunoglobulin superfamily member 9
86	ENSG00000057019	1134.31	0.975375	0.0769438	3.33243e-38	8.2222e-36	131566	DCBLD2	3	98795941	98901695	-1	protein_coding	discoidin, CUB and LCCL domain containing 2
87	ENSG00000211448	344.229	1.97838	0.159812	3.47791e-38	8.4825e-36	1734	DIO2	14	80197526	80387757	-1	protein_coding	iodothyronine deiodinase 2
88	ENSG00000116285	5614	-0.744664	0.0592683	4.95218e-38	1.19409e-35	54206	ERRFI1	1	8004404	8026309	-1	protein_coding	ERBB receptor feedback inhibitor 1
89	ENSG00000159167	754.281	-1.19078	0.0945628	7.43317e-38	1.77218e-35	6781	STC1	8	23841929	23854806	-1	protein_coding	stanniocalcin 1
90	ENSG00000113194	2451.27	-0.641984	0.0512635	1.10094e-37	2.59564e-35	23197	FAF2	5	176447628	176510074	1	protein_coding	Fas associated factor family member 2
91	ENSG00000065518	8369.22	-0.697568	0.0560452	2.21481e-37	5.16441e-35	4710	NDUFB4	3	120596328	120602507	1	protein_coding	NADH:ubiquinone oxidoreductase subunit B4
92	ENSG00000151090	1479.38	1.13989	0.0917547	7.57247e-37	1.74653e-34	7068	THRB	3	24117153	24495756	-1	protein_coding	thyroid hormone receptor beta
93	ENSG00000012174	1046.12	-0.906502	0.0731237	8.54652e-37	1.94999e-34	51360	MBTPS2	X	21839617	21885423	1	protein_coding	membrane bound transcription factor peptidase, site 2
94	ENSG00000254726	1487.49	1.00411	0.0811727	1.66621e-36	3.76121e-34	92312	MEX3A	1	156072013	156082465	-1	protein_coding	mex-3 RNA binding family member A
95	ENSG00000172238	269.901	2.11778	0.176937	3.92263e-36	8.76151e-34	474	ATOH1	4	93828753	93830964	1	protein_coding	atonal bHLH transcription factor 1
96	ENSG00000112339	1771.4	-0.724473	0.0596349	8.61729e-36	1.90469e-33	10767	HBS1L	6	134960378	135103056	-1	protein_coding	HBS1 like translational GTPase
97	ENSG00000134684	3652.08	-0.57713	0.047253	9.57084e-36	2.09364e-33	8565	YARS1	1	32775237	32817380	-1	protein_coding	tyrosyl-tRNA synthetase 1
98	ENSG00000182050	79.9592	2.69294	0.228622	1.42803e-35	3.09198e-33	25834	MGAT4C	12	85955666	86838904	-1	protein_coding	MGAT4 family member C
99	ENSG00000197930	965.586	0.85983	0.0708099	1.52355e-35	3.26549e-33	30001	ERO1A	14	52639915	52695900	-1	protein_coding	endoplasmic reticulum oxidoreductase 1 alpha
100	ENSG00000140157	3271.72	-0.690511	0.0571621	2.09418e-35	4.44363e-33	81614	NIPA2	15	22838644	22869362	1	protein_coding	NIPA magnesium transporter 2
101	ENSG00000176842	760.927	-1.07883	0.0888904	2.97152e-35	6.24284e-33	10265	IRX5	16	54930865	54934485	1	protein_coding	iroquois homeobox 5
102	ENSG00000067955	1657.8	-0.900896	0.0745113	3.57624e-35	7.43962e-33	865	CBFB	16	67028984	67101058	1	protein_coding	core-binding factor subunit beta
103	ENSG00000059758	1173.88	-0.876604	0.0726585	4.31567e-35	8.89069e-33	5128	CDK17	12	96278261	96400480	-1	protein_coding	cyclin dependent kinase 17
104	ENSG00000204262	523.101	1.08939	0.0901447	5.49049e-35	1.12022e-32	1290	COL5A2	2	189031898	189225312	-1	protein_coding	collagen type V alpha 2 chain
105	ENSG00000204839	642.341	-1.21048	0.100531	6.25252e-35	1.26354e-32	642475	MROH6	8	143566192	143572772	-1	protein_coding	maestro heat like repeat family member 6
106	ENSG00000203667	3281.84	0.602654	0.0501135	7.24621e-35	1.45054e-32	116228	COX20	1	244835616	244845057	1	protein_coding	cytochrome c oxidase assembly factor COX20
107	ENSG00000138757	5016.42	0.623958	0.0520418	9.23308e-35	1.831e-32	9908	G3BP2	4	75641849	75724589	-1	protein_coding	G3BP stress granule assembly factor 2
108	ENSG00000134001	4122.49	-0.611248	0.050948	9.39957e-35	1.84675e-32	1965	EIF2S1	14	67360328	67386516	1	protein_coding	eukaryotic translation initiation factor 2 subunit alpha
109	ENSG00000106105	7546.83	-0.549402	0.0456592	1.20013e-34	2.33629e-32	2617	GARS1	7	30580533	30634033	1	protein_coding	glycyl-tRNA synthetase 1
110	ENSG00000101557	5987.05	-0.567492	0.0473286	1.61999e-34	3.12495e-32	9097	USP14	18	158383	214629	1	protein_coding	ubiquitin specific peptidase 14
111	ENSG00000142188	2724.07	0.740223	0.0622112	1.79435e-34	3.43013e-32	757	TMEM50B	21	33432485	33479974	-1	protein_coding	transmembrane protein 50B
112	ENSG00000184575	9837.26	-0.576901	0.0482174	1.99102e-34	3.77209e-32	11260	XPOT	12	64404392	64451125	1	protein_coding	exportin for tRNA
113	ENSG00000171617	2582.66	-0.721463	0.0606909	2.03308e-34	3.8177e-32	8507	ENC1	5	74627406	74641424	-1	protein_coding	ectodermal-neural cortex 1
114	ENSG00000131051	5388.04	-0.562637	0.0470375	2.43085e-34	4.52458e-32	9584	RBM39	20	35701347	35742312	-1	protein_coding	RNA binding motif protein 39
115	ENSG00000162639	662.021	0.923904	0.0777325	4.70488e-34	8.68111e-32	113802	HENMT1	1	108648290	108661526	-1	protein_coding	HEN methyltransferase 1
116	ENSG00000147027	574.952	-1.21807	0.102755	5.67727e-34	1.0385e-31	83604	TMEM47	X	34627075	34657285	-1	protein_coding	transmembrane protein 47
117	ENSG00000233098	1908.8	0.74949	0.0635614	6.51627e-34	1.18178e-31	440416	CCDC144NL-AS1	17	20868433	21002276	1	lncRNA	CCDC144NL antisense RNA 1
118	ENSG00000233098	1908.8	0.74949	0.0635614	6.51627e-34	1.18178e-31	339260	CCDC144NL-AS1	17	20868433	21002276	1	lncRNA	CCDC144NL antisense RNA 1
119	ENSG00000114978	3111.38	-0.782846	0.0663619	6.7299e-34	1.21018e-31	55233	MOB1A	2	74152528	74178898	-1	protein_coding	MOB kinase activator 1A
120	ENSG00000187210	2244.82	-0.762596	0.0647204	7.43064e-34	1.32496e-31	2650	GCNT1	9	76419850	76651203	1	protein_coding	glucosaminyl (N-acetyl) transferase 1
121	ENSG00000132016	149.791	1.77993	0.15417	1.31065e-33	2.31755e-31	79173	BRME1	19	13882348	13906452	-1	protein_coding	break repair meiotic recombinase recruitment factor 1
122	ENSG00000131844	7512.37	0.604094	0.0513731	1.74927e-33	3.06758e-31	64087	MCCC2	5	71579531	71658706	1	protein_coding	methylcrotonyl-CoA carboxylase subunit 2
123	ENSG00000120438	10441.7	-0.639755	0.054569	1.95358e-33	3.39779e-31	6950	TCP1	6	159778498	159789703	-1	protein_coding	t-complex 1
124	ENSG00000167552	1076.96	1.38676	0.119023	2.40547e-33	4.14973e-31	7846	TUBA1A	12	49184686	49189080	-1	protein_coding	tubulin alpha 1a
125	ENSG00000007038	813.154	0.862119	0.0736169	2.72945e-33	4.67066e-31	10942	PRSS21	16	2817180	2826304	1	protein_coding	serine protease 21
126	ENSG00000173442	1550.31	-0.859147	0.0734456	3.13519e-33	5.32205e-31	254102	EHBP1L1	11	65576046	65592650	1	protein_coding	EH domain binding protein 1 like 1
127	ENSG00000183955	3870.28	-0.552142	0.047004	3.56943e-33	6.01109e-31	387893	KMT5A	12	123384132	123409353	1	protein_coding	lysine methyltransferase 5A
128	ENSG00000114200	357.52	1.1319	0.0970418	7.52737e-33	1.25766e-30	590	BCHE	3	165772904	165837462	-1	protein_coding	butyrylcholinesterase
129	ENSG00000186106	449.072	-1.16409	0.10021	1.17895e-32	1.95439e-30	157567	ANKRD46	8	100509752	100559784	-1	protein_coding	ankyrin repeat domain 46
130	ENSG00000131089	610.716	1.05168	0.0907937	2.19755e-32	3.61471e-30	23229	ARHGEF9	X	63634967	63809274	-1	protein_coding	Cdc42 guanine nucleotide exchange factor 9
131	ENSG00000175061	15026.6	0.582923	0.0506625	4.22656e-32	6.89873e-30	125144	SNHG29	17	16438767	16478678	1	lncRNA	small nucleolar RNA host gene 29
132	ENSG00000080819	953.405	-1.24134	0.108171	4.26906e-32	6.9149e-30	1371	CPOX	3	98579446	98593648	-1	protein_coding	coproporphyrinogen oxidase
133	ENSG00000242265	27067.2	0.83408	0.0728441	4.88933e-32	7.8596e-30	23089	PEG10	7	94656325	94669695	1	protein_coding	paternally expressed 10
134	ENSG00000174945	287.368	-1.28366	0.112311	5.78152e-32	9.22392e-30	155185	AMZ1	7	2679522	2775500	1	protein_coding	archaelysin family metallopeptidase 1
135	ENSG00000198369	2804.81	-0.794985	0.0697265	7.12577e-32	1.12837e-29	200734	SPRED2	2	65310851	65432637	-1	protein_coding	sprouty related EVH1 domain containing 2
136	ENSG00000174684	242.078	-1.72561	0.154286	9.73283e-32	1.52978e-29	11041	B4GAT1	11	66345374	66347629	-1	protein_coding	beta-1,4-glucuronyltransferase 1
137	ENSG00000133816	2075.76	-0.750971	0.0664964	2.14922e-31	3.35326e-29	9645	MICAL2	11	12094008	12359144	1	protein_coding	microtubule associated monooxygenase, calponin and LIM domain containing 2
138	ENSG00000166986	5311.59	-0.487483	0.0425506	2.28279e-31	3.53566e-29	4141	MARS1	12	57475445	57517569	1	protein_coding	methionyl-tRNA synthetase 1
139	ENSG00000112531	1042.21	-0.938366	0.0826185	2.35853e-31	3.6145e-29	9444	QKI	6	163414000	163578592	1	protein_coding	QKI, KH domain containing RNA binding
140	ENSG00000102098	788.331	-0.948963	0.0835282	2.36776e-31	3.6145e-29	10389	SCML2	X	18239313	18354688	-1	protein_coding	Scm polycomb group protein like 2
141	ENSG00000101365	2696.23	-0.675997	0.0600327	3.407e-31	5.1638e-29	3420	IDH3B	20	2658395	2664219	-1	protein_coding	isocitrate dehydrogenase (NAD(+)) 3 non-catalytic subunit beta
142	ENSG00000164120	1847.34	1.14586	0.101205	3.72868e-31	5.61127e-29	3248	HPGD	4	174490175	174523154	-1	protein_coding	15-hydroxyprostaglandin dehydrogenase
143	ENSG00000123505	11390.8	-0.530081	0.0466248	3.77185e-31	5.63626e-29	262	AMD1	6	110874770	110898879	1	protein_coding	adenosylmethionine decarboxylase 1
144	ENSG00000086827	776.19	0.960789	0.0849471	4.38095e-31	6.50065e-29	9183	ZW10	11	113733187	113773735	-1	protein_coding	zw10 kinetochore protein
145	ENSG00000197498	1507.55	-0.869842	0.0773542	6.1369e-31	9.04297e-29	84154	RPF2	6	110982015	111028263	1	protein_coding	ribosome production factor 2 homolog
146	ENSG00000106771	2652.66	-0.55326	0.0491572	1.05341e-30	1.54155e-28	23731	TMEM245	9	109015135	109119947	-1	protein_coding	transmembrane protein 245
147	ENSG00000164307	522.345	1.10525	0.0988493	2.03833e-30	2.96242e-28	51752	ERAP1	5	96760810	96808100	-1	protein_coding	endoplasmic reticulum aminopeptidase 1
148	ENSG00000104331	5740.49	-0.532265	0.0474609	2.12721e-30	3.07056e-28	54928	BPNT2	8	56957931	56993867	-1	protein_coding	3'(2'), 5'-bisphosphate nucleotidase 2
149	ENSG00000254531	664.205	0.898343	0.0807365	2.67372e-30	3.83336e-28	90024	FLJ20021	4	101347752	101348887	1	lncRNA	uncharacterized LOC90024
150	ENSG00000109586	1937.51	-0.671576	0.0606436	2.83955e-30	4.04379e-28	51809	GALNT7	4	173168811	173323967	1	protein_coding	polypeptide N-acetylgalactosaminyltransferase 7
151	ENSG00000082213	1196.35	-0.712985	0.0646451	4.15932e-30	5.88377e-28	55322	C5orf22	5	31532287	31555053	1	protein_coding	chromosome 5 open reading frame 22
152	ENSG00000164938	1606.55	-1.03327	0.0929532	4.47158e-30	6.2836e-28	94241	TP53INP1	8	94925972	94949378	-1	protein_coding	tumor protein p53 inducible nuclear protein 1
153	ENSG00000156017	1155.55	-0.897885	0.0810716	4.74449e-30	6.62325e-28	138199	CARNMT1	9	74980790	75028423	-1	protein_coding	carnosine N-methyltransferase 1
154	ENSG00000135018	6015.84	-0.501879	0.0449568	5.44066e-30	7.54545e-28	29979	UBQLN1	9	83659968	83707958	-1	protein_coding	ubiquilin 1
155	ENSG00000261115	473.097	-1.15507	0.104329	6.05949e-30	8.34911e-28	100507421	TMEM178B	7	141074064	141480380	1	protein_coding	transmembrane protein 178B
156	ENSG00000143578	1703.58	0.639522	0.0580509	6.53462e-30	8.94568e-28	148327	CREB3L4	1	153967534	153974361	1	protein_coding	cAMP responsive element binding protein 3 like 4
157	ENSG00000213694	101.115	-2.10357	0.196426	6.91289e-30	9.40286e-28	286223	S1PR3	9	88990863	89005155	1	protein_coding	sphingosine-1-phosphate receptor 3
158	ENSG00000213694	101.115	-2.10357	0.196426	6.91289e-30	9.40286e-28	1903	S1PR3	9	88990863	89005155	1	protein_coding	sphingosine-1-phosphate receptor 3
159	ENSG00000177679	125.883	-1.85878	0.173273	1.00228e-29	1.35461e-27	222183	SRRM3	7	76201896	76287288	1	protein_coding	serine/arginine repetitive matrix 3
160	ENSG00000143622	1497.27	0.659447	0.0602168	1.18625e-29	1.59311e-27	6016	RIT1	1	155897808	155911404	-1	protein_coding	Ras like without CAAX 1
161	ENSG00000171307	806.343	0.857805	0.0782885	1.43222e-29	1.91134e-27	84287	ZDHHC16	10	97446170	97457370	1	protein_coding	zinc finger DHHC-type palmitoyltransferase 16
162	ENSG00000196504	2152.49	-0.615036	0.056105	1.45779e-29	1.93331e-27	55660	PRPF40A	2	152651593	152717997	-1	protein_coding	pre-mRNA processing factor 40 homolog A
163	ENSG00000140319	7547.63	-0.546316	0.0495926	1.66953e-29	2.20035e-27	6727	SRP14	15	40035690	40039181	-1	protein_coding	signal recognition particle 14
164	ENSG00000165175	1443.65	0.703855	0.0648451	2.90968e-29	3.81114e-27	58526	MID1IP1	X	38801440	38806537	1	protein_coding	MID1 interacting protein 1
165	ENSG00000003989	688.309	1.08864	0.0998273	4.46437e-29	5.81162e-27	6542	SLC7A2	8	17497088	17570573	1	protein_coding	solute carrier family 7 member 2
166	ENSG00000165672	4402.96	-0.836031	0.0771312	4.66861e-29	6.04044e-27	10935	PRDX3	10	119167720	119178812	-1	protein_coding	peroxiredoxin 3
167	ENSG00000116299	1334.08	0.91163	0.0838536	4.76691e-29	6.13025e-27	57535	ELAPOR1	1	109113679	109206781	1	protein_coding	endosome-lysosome associated apoptosis and autophagy regulator 1
168	ENSG00000127324	553.695	1.18386	0.109388	8.38822e-29	1.07223e-26	7103	TSPAN8	12	71125085	71441898	-1	protein_coding	tetraspanin 8
169	ENSG00000035862	269.247	-1.42807	0.133585	9.33785e-29	1.18647e-26	7077	TIMP2	17	78852977	78925387	-1	protein_coding	TIMP metallopeptidase inhibitor 2
170	ENSG00000102225	2906.65	0.537755	0.0494832	9.5289e-29	1.20353e-26	5127	CDK16	X	47217860	47229997	1	protein_coding	cyclin dependent kinase 16
171	ENSG00000111371	17237.7	-0.541149	0.0498815	1.12388e-28	1.4111e-26	81539	SLC38A1	12	46183063	46270017	-1	protein_coding	solute carrier family 38 member 1
172	ENSG00000129521	295.803	-1.36652	0.128252	1.9609e-28	2.44755e-26	112399	EGLN3	14	33924227	34462774	-1	protein_coding	egl-9 family hypoxia inducible factor 3
173	ENSG00000153179	2967.41	0.844183	0.0788707	2.11611e-28	2.62584e-26	283349	RASSF3	12	64507001	64697564	1	protein_coding	Ras association domain family member 3
174	ENSG00000085721	2172.98	-0.709955	0.0667275	2.96478e-28	3.65754e-26	54700	RRN3	16	15060033	15094311	-1	protein_coding	RRN3 homolog, RNA polymerase I transcription factor
175	ENSG00000152229	468.917	-1.10584	0.103366	4.08536e-28	5.01082e-26	9050	PSTPIP2	18	45983536	46072272	-1	protein_coding	proline-serine-threonine phosphatase interacting protein 2
176	ENSG00000184007	5446.73	-0.56776	0.0530712	4.24667e-28	5.17874e-26	8073	PTP4A2	1	31906421	31944856	-1	protein_coding	protein tyrosine phosphatase 4A2
177	ENSG00000140332	4379.49	-0.606116	0.0569531	5.18585e-28	6.28792e-26	7090	TLE3	15	70047790	70098176	-1	protein_coding	TLE family member 3, transcriptional corepressor
178	ENSG00000137040	721.183	-0.926677	0.0870828	6.12204e-28	7.38088e-26	26953	RANBP6	9	6011025	6015625	-1	protein_coding	RAN binding protein 6
179	ENSG00000142192	4485.03	-0.744719	0.0704918	6.58544e-28	7.89471e-26	351	APP	21	25880550	26171128	-1	protein_coding	amyloid beta precursor protein
180	ENSG00000141668	16217	0.542333	0.05077	6.76294e-28	8.06196e-26	147381	CBLN2	18	72536680	72638521	-1	protein_coding	cerebellin 2 precursor
181	ENSG00000072803	1905.71	-0.644309	0.0609609	8.29521e-28	9.8333e-26	23291	FBXW11	5	171861549	172006873	-1	protein_coding	F-box and WD repeat domain containing 11
182	ENSG00000166908	2472.66	-0.520429	0.0487231	8.84263e-28	1.0424e-25	79837	PIP4K2C	12	57591174	57603418	1	protein_coding	phosphatidylinositol-5-phosphate 4-kinase type 2 gamma
183	ENSG00000116521	4603.03	-0.593233	0.0559547	9.07608e-28	1.06401e-25	10067	SCAMP3	1	155255979	155262430	-1	protein_coding	secretory carrier membrane protein 3
184	ENSG00000157657	1363.83	0.752359	0.071475	1.00167e-27	1.16782e-25	114991	ZNF618	9	113876282	114056593	1	protein_coding	zinc finger protein 618
185	ENSG00000198498	882.05	-0.781773	0.0743519	1.21808e-27	1.41237e-25	55319	TMA16	4	163494442	163520539	1	protein_coding	translation machinery associated 16 homolog
186	ENSG00000154162	428.044	1.12989	0.106868	1.47492e-27	1.70089e-25	1010	CDH12	5	21750673	22853344	-1	protein_coding	cadherin 12
187	ENSG00000115084	970.009	-0.784555	0.0747853	1.58062e-27	1.81293e-25	80255	SLC35F5	2	113705011	113756693	-1	protein_coding	solute carrier family 35 member F5
188	ENSG00000090621	5242.68	0.43419	0.040535	1.66583e-27	1.89027e-25	8761	PABPC4	1	39560709	39576790	-1	protein_coding	poly(A) binding protein cytoplasmic 4
189	ENSG00000166197	6570.04	0.489718	0.045957	1.66587e-27	1.89027e-25	9221	NOLC1	10	102152176	102163871	1	protein_coding	nucleolar and coiled-body phosphoprotein 1
190	ENSG00000175793	3691.91	-0.785836	0.0750086	1.84354e-27	2.08075e-25	2810	SFN	1	26863149	26864456	1	protein_coding	stratifin
191	ENSG00000198598	115.328	-1.99276	0.195959	2.54839e-27	2.86107e-25	4326	MMP17	12	131828393	131851783	1	protein_coding	matrix metallopeptidase 17
192	ENSG00000198898	3986.12	-0.680964	0.0653002	3.04157e-27	3.39679e-25	830	CAPZA2	7	116811070	116922049	1	protein_coding	capping actin protein of muscle Z-line subunit alpha 2
193	ENSG00000185624	20929.3	0.514313	0.0487017	3.47203e-27	3.85723e-25	5034	P4HB	17	81843159	81860856	-1	protein_coding	prolyl 4-hydroxylase subunit beta
194	ENSG00000145391	4115.22	0.627497	0.0601821	4.2696e-27	4.71857e-25	80854	SETD7	4	139495941	139606699	-1	protein_coding	SET domain containing 7, histone lysine methyltransferase
195	ENSG00000167971	467.198	-0.953388	0.0913333	5.7769e-27	6.35129e-25	57524	CASKIN1	16	2177180	2196605	-1	protein_coding	CASK interacting protein 1
196	ENSG00000161920	380.832	1.12942	0.108262	6.49208e-27	7.1008e-25	400569	MED11	17	4731428	4733608	1	protein_coding	mediator complex subunit 11
197	ENSG00000038295	425.949	-1.17598	0.113026	7.45989e-27	8.11751e-25	7092	TLL1	4	165873237	166104457	1	protein_coding	tolloid like 1
198	ENSG00000183508	588.462	-1.08004	0.1036	7.68089e-27	8.31534e-25	54855	TENT5C	1	117606048	117628389	1	protein_coding	terminal nucleotidyltransferase 5C
199	ENSG00000164506	1591.13	-0.690284	0.0670635	1.21397e-26	1.30758e-24	134957	STXBP5	6	147204417	147390476	1	protein_coding	syntaxin binding protein 5
200	ENSG00000214194	1007.07	0.819253	0.0797199	1.70368e-26	1.82578e-24	401397	SMIM30	7	113116718	113118560	-1	protein_coding	small integral membrane protein 30
201	ENSG00000172403	198.27	1.3598	0.132873	1.7126e-26	1.82612e-24	171024	SYNPO2	4	118850688	119061247	1	protein_coding	synaptopodin 2
202	ENSG00000164031	1342.7	-0.809689	0.0788726	1.82958e-26	1.94109e-24	79982	DNAJB14	4	99896248	99946618	-1	protein_coding	DnaJ heat shock protein family (Hsp40) member B14
203	ENSG00000169105	501.073	0.984065	0.0953603	2.17712e-26	2.29832e-24	113189	CHST14	15	40470984	40473158	1	protein_coding	carbohydrate sulfotransferase 14
204	ENSG00000179295	6207.73	-0.559052	0.0541041	2.26272e-26	2.37687e-24	5781	PTPN11	12	112418351	112509918	1	protein_coding	protein tyrosine phosphatase non-receptor type 11
205	ENSG00000107863	1141.63	0.813542	0.0794413	2.40716e-26	2.51614e-24	57584	ARHGAP21	10	24583609	24723887	-1	protein_coding	Rho GTPase activating protein 21
206	ENSG00000139697	4163.42	-0.643631	0.0630551	3.72423e-26	3.87375e-24	55206	SBNO1	12	123289109	123364847	-1	protein_coding	strawberry notch homolog 1
207	ENSG00000114446	1596.15	0.699753	0.0692341	8.05462e-26	8.29665e-24	55081	IFT57	3	108160812	108222435	-1	protein_coding	intraflagellar transport 57
208	ENSG00000128283	633.383	-0.90517	0.0890422	8.01978e-26	8.29665e-24	11135	CDC42EP1	22	37560480	37569405	1	protein_coding	CDC42 effector protein 1
209	ENSG00000145526	62.4774	2.63098	0.271431	8.95738e-26	9.18196e-24	1016	CDH18	5	19471296	20575873	-1	protein_coding	cadherin 18
210	ENSG00000166477	1157.21	-0.65893	0.065239	1.01762e-25	1.03812e-23	123169	LEO1	15	51938025	51971778	-1	protein_coding	LEO1 homolog, Paf1/RNA polymerase II complex component
211	ENSG00000115758	13477.7	-0.662849	0.0656744	1.07282e-25	1.0892e-23	4953	ODC1	2	10439968	10448327	-1	protein_coding	ornithine decarboxylase 1
212	ENSG00000137822	1278.17	-0.763559	0.0758646	1.2394e-25	1.25233e-23	27229	TUBGCP4	15	43369221	43409771	1	protein_coding	tubulin gamma complex associated protein 4
213	ENSG00000137713	2261.23	-0.586158	0.0578188	1.26384e-25	1.27097e-23	5519	PPP2R1B	11	111726908	111766389	-1	protein_coding	protein phosphatase 2 scaffold subunit Abeta
214	ENSG00000182903	998.746	0.724696	0.0720468	1.27418e-25	1.27532e-23	170960	ZNF721	4	425815	499156	-1	protein_coding	zinc finger protein 721
215	ENSG00000189143	1421.79	-0.850367	0.0843112	1.38955e-25	1.38427e-23	1364	CLDN4	7	73799542	73832690	1	protein_coding	claudin 4
216	ENSG00000166454	3278.1	-0.495811	0.0485289	1.58248e-25	1.56179e-23	23300	ATMIN	16	81035842	81047350	1	protein_coding	ATM interactor
217	ENSG00000235123	127.838	2.09515	0.215235	1.57699e-25	1.56179e-23	100506492	DSCAM-AS1	21	40383083	40385358	1	lncRNA	DSCAM antisense RNA 1
218	ENSG00000139218	7447.89	-0.592645	0.0586385	1.62507e-25	1.59641e-23	9169	SCAF11	12	45919131	45992120	-1	protein_coding	SR-related CTD associated factor 11
219	ENSG00000060491	826.745	0.884575	0.087755	1.74079e-25	1.7022e-23	11054	OGFR	20	62804835	62814000	1	protein_coding	opioid growth factor receptor
220	ENSG00000196850	1837.54	-0.542786	0.0535369	2.03672e-25	1.98244e-23	160760	PPTC7	12	110533245	110583318	-1	protein_coding	protein phosphatase targeting COQ7
221	ENSG00000125772	854.327	-1.03014	0.102113	2.48315e-25	2.40593e-23	56261	GPCPD1	20	5544439	5611006	-1	protein_coding	glycerophosphocholine phosphodiesterase 1
222	ENSG00000263753	1106.62	0.675818	0.0675949	2.64414e-25	2.55028e-23	339290	LINC00667	18	5237826	5290608	1	lncRNA	long intergenic non-protein coding RNA 667
223	ENSG00000123684	7260.75	-0.503742	0.0496714	3.1285e-25	3.00379e-23	9926	LPGAT1	1	211743457	211830763	-1	protein_coding	lysophosphatidylglycerol acyltransferase 1
224	ENSG00000166479	2759.1	0.644529	0.0644742	3.1905e-25	3.04951e-23	54495	TMX3	18	68673688	68715108	-1	protein_coding	thioredoxin related transmembrane protein 3
225	ENSG00000115520	1283.72	-0.768015	0.0770266	3.2401e-25	3.08303e-23	80219	COQ10B	2	197453493	197475310	1	protein_coding	coenzyme Q10B
226	ENSG00000179218	70462.5	0.502353	0.049689	4.38946e-25	4.15804e-23	811	CALR	19	12938578	12944489	1	protein_coding	calreticulin
227	ENSG00000149313	1668.38	-0.607228	0.0608598	5.24127e-25	4.94287e-23	60496	AASDHPPT	11	106075501	106098699	1	protein_coding	aminoadipate-semialdehyde dehydrogenase-phosphopantetheinyl transferase
228	ENSG00000204611	347.178	1.2708	0.12781	5.41221e-25	5.08149e-23	90317	ZNF616	19	52113091	52139938	-1	protein_coding	zinc finger protein 616
229	ENSG00000073756	662.376	1.22206	0.122813	6.37868e-25	5.96252e-23	5743	PTGS2	1	186671791	186680922	-1	protein_coding	prostaglandin-endoperoxide synthase 2
230	ENSG00000137710	3855.81	-0.466668	0.0462139	7.42963e-25	6.91445e-23	5962	RDX	11	109864295	110296712	-1	protein_coding	radixin
231	ENSG00000182795	1640.9	0.897271	0.0902946	7.76914e-25	7.19884e-23	79098	C1orf116	1	207018522	207032756	-1	protein_coding	chromosome 1 open reading frame 116
232	ENSG00000153006	969.68	-0.717916	0.0727495	8.72341e-25	8.04792e-23	285672	SREK1IP1	5	64718148	64768691	-1	protein_coding	SREK1 interacting protein 1
233	ENSG00000161558	524.061	0.879941	0.0888666	1.01981e-24	9.3677e-23	55260	TMEM143	19	48332356	48364059	-1	protein_coding	transmembrane protein 143
234	ENSG00000131100	2115.43	-0.658917	0.0667991	1.10561e-24	1.01121e-22	529	ATP6V1E1	22	17592136	17628749	-1	protein_coding	ATPase H+ transporting V1 subunit E1
235	ENSG00000163631	200.003	1.70636	0.177122	1.22396e-24	1.11464e-22	213	ALB	4	73397114	73421482	1	protein_coding	albumin
236	ENSG00000085231	369.16	-1.02356	0.103332	1.53967e-24	1.39616e-22	102157402	AK6	5	69350984	69370013	-1	protein_coding	adenylate kinase 6
237	ENSG00000084073	1626.46	-0.546486	0.0550296	1.60318e-24	1.44757e-22	10269	ZMPSTE24	1	40258041	40294180	1	protein_coding	zinc metallopeptidase STE24
238	ENSG00000214160	1650.98	-0.660666	0.0673054	1.77014e-24	1.59155e-22	10195	ALG3	3	184242301	184249548	-1	protein_coding	ALG3 alpha-1,3- mannosyltransferase
239	ENSG00000119471	1162.66	0.701357	0.0716227	1.90812e-24	1.70837e-22	84263	HSDL2	9	112380080	112472405	1	protein_coding	hydroxysteroid dehydrogenase like 2
240	ENSG00000184208	835.929	0.90881	0.092295	2.00637e-24	1.78879e-22	79640	C22orf46	22	41688877	41698136	1	transcribed_unitary_pseudogene	chromosome 22 putative open reading frame 46
241	ENSG00000187522	417.832	-0.888123	0.0903817	2.23859e-24	1.98747e-22	51182	HSPA14	10	14838306	14871741	1	protein_coding	heat shock protein family A (Hsp70) member 14
242	ENSG00000132467	1497.96	-0.593652	0.0603134	2.30635e-24	2.0391e-22	57050	UTP3	4	70688532	70690551	1	protein_coding	UTP3 small subunit processome component
243	ENSG00000106327	339.799	1.05538	0.107006	2.37656e-24	2.09245e-22	7036	TFR2	7	100620416	100642779	-1	protein_coding	transferrin receptor 2
244	ENSG00000171621	156.3	-1.47491	0.152573	2.61837e-24	2.29583e-22	80176	SPSB1	1	9292894	9369532	1	protein_coding	splA/ryanodine receptor domain and SOCS box containing 1
245	ENSG00000015676	2064.89	0.510975	0.0515131	2.72758e-24	2.38175e-22	23386	NUDCD3	7	44379119	44490658	-1	protein_coding	NudC domain containing 3
246	ENSG00000005108	125.256	2.18486	0.232139	2.89891e-24	2.52098e-22	221981	THSD7A	7	11370365	11832198	-1	protein_coding	thrombospondin type 1 domain containing 7A
247	ENSG00000164902	1253.09	-0.627034	0.0640873	3.05309e-24	2.64423e-22	51808	PHAX	5	126600925	126627252	1	protein_coding	phosphorylated adaptor for RNA export
248	ENSG00000121940	1287.91	-0.632451	0.0646895	3.1469e-24	2.71439e-22	23155	CLCC1	1	108881885	108963527	-1	protein_coding	chloride channel CLIC like 1
249	ENSG00000164048	443.439	0.882848	0.0903416	3.71968e-24	3.19546e-22	51385	ZNF589	3	48241100	48299253	1	protein_coding	zinc finger protein 589
250	ENSG00000112414	2690.96	0.690943	0.0711486	4.37249e-24	3.74112e-22	57211	ADGRG6	6	142301854	142446266	1	protein_coding	adhesion G protein-coupled receptor G6
251	ENSG00000075624	63105.7	-0.376558	0.0376389	4.46705e-24	3.80668e-22	60	ACTB	7	5526409	5563902	-1	protein_coding	actin beta
252	ENSG00000139289	1166.81	-0.723545	0.0745743	4.49486e-24	3.81505e-22	22822	PHLDA1	12	76025447	76031776	-1	protein_coding	pleckstrin homology like domain family A member 1
253	ENSG00000196923	600.453	-0.943877	0.0966126	4.91662e-24	4.1564e-22	9260	PDLIM7	5	177483394	177497606	-1	protein_coding	PDZ and LIM domain 7
254	ENSG00000164292	295.543	1.10464	0.112947	5.10111e-24	4.29526e-22	22836	RHOBTB3	5	95713522	95824383	1	protein_coding	Rho related BTB domain containing 3
255	ENSG00000181938	2721.46	-0.512737	0.0520814	5.61464e-24	4.70897e-22	64785	GINS3	16	58295080	58406147	1	protein_coding	GINS complex subunit 3
256	ENSG00000144827	1459.02	-0.61134	0.0628795	6.41678e-24	5.36054e-22	55347	ABHD10	3	111979010	111993368	1	protein_coding	abhydrolase domain containing 10, depalmitoylase
257	ENSG00000036257	2393.18	-0.46793	0.0473978	7.12167e-24	5.92607e-22	8452	CUL3	2	224470150	224585397	-1	protein_coding	cullin 3
258	ENSG00000100360	665.837	0.796491	0.0824513	7.65288e-24	6.34322e-22	11020	IFT27	22	36758202	36776256	-1	protein_coding	intraflagellar transport 27
259	ENSG00000086065	2182.14	-0.629159	0.0650661	9.27482e-24	7.65768e-22	51510	CHMP5	9	33264879	33282070	1	protein_coding	charged multivesicular body protein 5
260	ENSG00000129946	170.324	-1.49268	0.156736	9.53525e-24	7.84219e-22	25759	SHC2	19	416589	461033	-1	protein_coding	SHC adaptor protein 2
261	ENSG00000169604	662.841	0.944204	0.0973533	9.84256e-24	8.06368e-22	84168	ANTXR1	2	69013176	69249327	1	protein_coding	ANTXR cell adhesion molecule 1
262	ENSG00000196172	868.593	0.865662	0.0896394	1.05782e-23	8.63307e-22	148213	ZNF681	19	23739195	23758891	-1	protein_coding	zinc finger protein 681
263	ENSG00000205339	6142.35	-0.538098	0.0552703	1.22757e-23	9.98e-22	10527	IPO7	11	9384652	9448127	1	protein_coding	importin 7
264	ENSG00000247315	825.737	0.801819	0.0835614	1.46069e-23	1.18299e-21	85364	ZCCHC3	20	297570	300321	1	protein_coding	zinc finger CCHC-type containing 3
265	ENSG00000168003	4424.46	-0.652404	0.0679285	1.48993e-23	1.20208e-21	6520	SLC3A2	11	62856004	62888880	1	protein_coding	solute carrier family 3 member 2
266	ENSG00000117013	370.786	-1.00823	0.104385	1.69986e-23	1.36626e-21	9132	KCNQ4	1	40783787	40840452	1	protein_coding	potassium voltage-gated channel subfamily Q member 4
267	ENSG00000131323	731.242	0.705454	0.0737854	1.82889e-23	1.46442e-21	7187	TRAF3	14	102777449	102911500	1	protein_coding	TNF receptor associated factor 3
268	ENSG00000084444	734.115	-0.713407	0.0746847	1.96158e-23	1.56477e-21	57613	FAM234B	12	13044381	13142521	1	protein_coding	family with sequence similarity 234 member B
269	ENSG00000184838	904.677	0.75145	0.0787824	2.23979e-23	1.78001e-21	51334	PRR16	5	120464300	120687332	1	protein_coding	proline rich 16
270	ENSG00000106236	118.498	-1.95854	0.211802	2.2677e-23	1.79546e-21	4885	NPTX2	7	98617285	98629869	1	protein_coding	neuronal pentraxin 2
271	ENSG00000164323	1122.05	-0.689458	0.0722776	2.35619e-23	1.85859e-21	57587	CFAP97	4	185159665	185209504	-1	protein_coding	cilia and flagella associated protein 97
272	ENSG00000113013	16003.5	-0.369753	0.0375945	2.56091e-23	2.01259e-21	3313	HSPA9	5	138553756	138575675	-1	protein_coding	heat shock protein family A (Hsp70) member 9
273	ENSG00000116489	6266.17	-0.433632	0.0443644	2.69278e-23	2.10842e-21	829	CAPZA1	1	112619805	112671616	1	protein_coding	capping actin protein of muscle Z-line subunit alpha 1
274	ENSG00000186470	111.588	1.816	0.196143	3.01723e-23	2.35377e-21	11118	BTN3A2	6	26365159	26378320	1	protein_coding	butyrophilin subfamily 3 member A2
275	ENSG00000197457	325.422	-1.45331	0.1542	3.04302e-23	2.36519e-21	50861	STMN3	20	63639705	63657682	-1	protein_coding	stathmin 3
276	ENSG00000120324	136.13	1.64963	0.177213	3.44299e-23	2.66631e-21	56126	PCDHB10	5	141192353	141195647	1	protein_coding	protocadherin beta 10
277	ENSG00000179222	4068.29	0.564366	0.058861	3.84644e-23	2.96791e-21	9500	MAGED1	X	51803007	51902354	1	protein_coding	MAGE family member D1
278	ENSG00000184787	2674.59	-0.527924	0.0548228	3.90607e-23	3.003e-21	7327	UBE2G2	21	44768580	44801826	-1	protein_coding	ubiquitin conjugating enzyme E2 G2
279	ENSG00000110696	4763.3	-0.514189	0.0533115	3.95142e-23	3.0269e-21	10944	C11orf58	11	16613132	16758340	1	protein_coding	chromosome 11 open reading frame 58
280	ENSG00000135473	3774.54	0.617602	0.0649093	4.58603e-23	3.5004e-21	9924	PAN2	12	56316223	56334053	-1	protein_coding	poly(A) specific ribonuclease subunit PAN2
281	ENSG00000145833	3797.33	-0.470489	0.0486346	4.90954e-23	3.73389e-21	9879	DDX46	5	134758771	134855133	1	protein_coding	DEAD-box helicase 46
282	ENSG00000219545	393.44	-0.949309	0.0997901	5.99035e-23	4.53961e-21	729852	UMAD1	7	7640711	7968020	1	protein_coding	UBAP1-MVB12-associated (UMA) domain containing 1
283	ENSG00000117472	147.286	1.48473	0.159143	6.30979e-23	4.76468e-21	10103	TSPAN1	1	46175073	46185962	1	protein_coding	tetraspanin 1
284	ENSG00000144028	8361.73	-0.479725	0.0498203	6.86088e-23	5.16244e-21	23020	SNRNP200	2	96274338	96321271	-1	protein_coding	small nuclear ribonucleoprotein U5 subunit 200
285	ENSG00000169926	573.777	-0.890619	0.0942168	8.4365e-23	6.32558e-21	51621	KLF13	15	31326835	31435665	1	protein_coding	Kruppel like factor 13
286	ENSG00000171241	1286.45	-0.755519	0.0804875	9.60761e-23	7.1783e-21	79801	SHCBP1	16	46578591	46621379	-1	protein_coding	SHC binding and spindle associated 1
287	ENSG00000134308	9111.33	-0.636786	0.0676973	1.11368e-22	8.2823e-21	10971	YWHAQ	2	9583967	9630997	-1	protein_coding	tyrosine 3-monooxygenase/tryptophan 5-monooxygenase activation protein theta
288	ENSG00000130702	1273.85	-0.714292	0.0762256	1.11633e-22	8.2823e-21	3911	LAMA5	20	62307955	62367312	-1	protein_coding	laminin subunit alpha 5
289	ENSG00000109452	254.01	1.33773	0.143079	1.19477e-22	8.80272e-21	8821	INPP4B	4	142023160	142847432	-1	protein_coding	inositol polyphosphate-4-phosphatase type II B
290	ENSG00000172201	1213.05	0.745825	0.0796586	1.19416e-22	8.80272e-21	3400	ID4	6	19837370	19842197	1	protein_coding	inhibitor of DNA binding 4, HLH protein
291	ENSG00000077935	373.666	0.949858	0.100822	1.43657e-22	1.05476e-20	27127	SMC1B	22	45344063	45413619	-1	protein_coding	structural maintenance of chromosomes 1B
292	ENSG00000047597	162.952	1.39445	0.150121	1.53371e-22	1.1222e-20	7504	XK	X	37685791	37732130	1	protein_coding	X-linked Kx blood group
293	ENSG00000060140	460.691	0.914955	0.0975271	1.83631e-22	1.33899e-20	55359	STYK1	12	10618923	10674318	-1	protein_coding	serine/threonine/tyrosine kinase 1
294	ENSG00000110090	1791.37	-0.595992	0.0634796	1.87255e-22	1.36074e-20	1374	CPT1A	11	68754620	68844410	-1	protein_coding	carnitine palmitoyltransferase 1A
295	ENSG00000134086	3680.07	-0.549964	0.0583933	2.31687e-22	1.67523e-20	7428	VHL	3	10141778	10153667	1	protein_coding	von Hippel-Lindau tumor suppressor
296	ENSG00000166266	1768.86	-0.551628	0.0585836	2.32111e-22	1.67523e-20	8065	CUL5	11	108008898	108107761	1	protein_coding	cullin 5
297	ENSG00000162378	895.844	-0.699164	0.0752659	2.48548e-22	1.78778e-20	79699	ZYG11B	1	52726453	52827336	1	protein_coding	zyg-11 family member B, cell cycle regulator
298	ENSG00000139620	997.554	-0.772402	0.0832922	2.88905e-22	2.07104e-20	54934	KANSL2	12	48653211	48682238	-1	protein_coding	KAT8 regulatory NSL complex subunit 2
299	ENSG00000161921	701.978	-0.791213	0.0852926	2.95141e-22	2.10862e-20	58191	CXCL16	17	4733533	4739928	-1	protein_coding	C-X-C motif chemokine ligand 16
300	ENSG00000257923	1925.04	0.70324	0.0760116	3.50254e-22	2.49398e-20	1523	CUX1	7	101815904	102283958	1	protein_coding	cut like homeobox 1
301	ENSG00000109606	6078.59	-0.477025	0.0504252	3.60989e-22	2.56181e-20	1665	DHX15	4	24517441	24584554	-1	protein_coding	DEAH-box helicase 15
302	ENSG00000104131	3260.76	-0.51672	0.0549263	3.77696e-22	2.67144e-20	8669	EIF3J	15	44537125	44563029	1	protein_coding	eukaryotic translation initiation factor 3 subunit J
303	ENSG00000140564	1441.88	-0.93062	0.0999805	3.8875e-22	2.74049e-20	5045	FURIN	15	90868588	90883564	1	protein_coding	furin, paired basic amino acid cleaving enzyme
304	ENSG00000197355	894.796	-0.690455	0.0748511	4.68545e-22	3.29207e-20	91373	UAP1L1	9	137077517	137084539	1	protein_coding	UDP-N-acetylglucosamine pyrophosphorylase 1 like 1
305	ENSG00000165678	7886.07	-0.430761	0.0454467	4.92015e-22	3.44557e-20	27069	GHITM	10	84139482	84154841	1	protein_coding	growth hormone inducible transmembrane protein
306	ENSG00000164039	274.04	1.12465	0.120983	5.02298e-22	3.50601e-20	56898	BDH2	4	103077592	103099870	-1	protein_coding	3-hydroxybutyrate dehydrogenase 2
307	ENSG00000134901	232.145	-1.17	0.126161	5.41174e-22	3.76497e-20	79070	POGLUT2	13	102784281	102798976	-1	protein_coding	protein O-glucosyltransferase 2
308	ENSG00000167703	1251.58	-0.792684	0.0862913	6.88505e-22	4.77431e-20	124935	SLC43A2	17	1569268	1628886	-1	protein_coding	solute carrier family 43 member 2
309	ENSG00000171246	85.667	-1.72233	0.192407	6.9728e-22	4.81941e-20	4884	NPTX1	17	80466834	80477843	-1	protein_coding	neuronal pentraxin 1
310	ENSG00000164983	1494.89	-0.578831	0.0624627	7.05601e-22	4.86108e-20	157378	TMEM65	8	124306189	124372701	-1	protein_coding	transmembrane protein 65
311	ENSG00000147676	1477.39	-0.613045	0.0664182	7.13599e-22	4.90028e-20	114569	MAL2	8	119165034	119245673	1	protein_coding	mal, T cell differentiation protein 2
312	ENSG00000141452	1338.88	-0.576952	0.0623038	7.65279e-22	5.23821e-20	29919	RMC1	18	23503470	23531822	1	protein_coding	regulator of MON1-CCZ1
313	ENSG00000067113	9269.37	-0.746988	0.0815128	7.71247e-22	5.24522e-20	8611	PLPP1	5	55424854	55534969	-1	protein_coding	phospholipid phosphatase 1
314	ENSG00000106245	2520.37	-0.550769	0.059284	7.70687e-22	5.24522e-20	8896	BUD31	7	99408641	99419616	1	protein_coding	BUD31 homolog
315	ENSG00000140650	1434.34	-0.553425	0.0597235	9.35739e-22	6.34359e-20	5373	PMM2	16	8788823	8862534	1	protein_coding	phosphomannomutase 2
316	ENSG00000176171	1291.48	-0.687615	0.0752192	1.02399e-21	6.91974e-20	664	BNIP3	10	131967684	131981967	-1	protein_coding	BCL2 interacting protein 3
317	ENSG00000127947	763.032	-0.742118	0.0813041	1.07714e-21	7.25584e-20	5782	PTPN12	7	77537295	77640069	1	protein_coding	protein tyrosine phosphatase non-receptor type 12
318	ENSG00000172818	149.395	-1.39783	0.154066	1.11177e-21	7.46542e-20	5017	OVOL1	11	65787063	65797214	1	protein_coding	ovo like transcriptional repressor 1
319	ENSG00000124532	1399.28	-0.593465	0.0645129	1.14419e-21	7.65883e-20	57380	MRS2	6	24402908	24426194	1	protein_coding	magnesium transporter MRS2
320	ENSG00000288736	151.651	1.4739	0.163373	1.16164e-21	7.75123e-20	NA		1	94541937	94543654	1	lncRNA	novel transcript
321	ENSG00000163932	1479.85	-0.582202	0.0632254	1.17737e-21	7.83155e-20	5580	PRKCD	3	53156009	53192717	1	protein_coding	protein kinase C delta
322	ENSG00000110218	507.695	-0.823655	0.0901875	1.25976e-21	8.35336e-20	24145	PANX1	11	94128841	94181968	1	protein_coding	pannexin 1
323	ENSG00000178202	1270.19	0.62958	0.0689123	1.4945e-21	9.87907e-20	143888	POGLUT3	11	108472112	108498384	-1	protein_coding	protein O-glucosyltransferase 3
324	ENSG00000151715	235.322	-1.51454	0.169002	1.61339e-21	1.05989e-19	120224	TMEM45B	11	129815848	129860003	1	protein_coding	transmembrane protein 45B
325	ENSG00000070404	619.244	-1.02515	0.111691	1.60971e-21	1.05989e-19	10272	FSTL3	19	676392	683392	1	protein_coding	follistatin like 3
326	ENSG00000152492	1141.99	-0.607689	0.0664412	1.6347e-21	1.07058e-19	152137	CCDC50	3	191329085	191398659	1	protein_coding	coiled-coil domain containing 50
327	ENSG00000099625	541.36	-1.00942	0.110151	1.8079e-21	1.18036e-19	255057	CBARP	19	1228287	1238027	-1	protein_coding	CACN subunit beta associated regulatory protein
328	ENSG00000106348	3571.35	-0.639939	0.0703573	2.01186e-21	1.3095e-19	3614	IMPDH1	7	128392277	128410252	-1	protein_coding	inosine monophosphate dehydrogenase 1
329	ENSG00000099875	3906.78	0.549345	0.0598536	2.23568e-21	1.45073e-19	2872	MKNK2	19	2037465	2051244	-1	protein_coding	MAPK interacting serine/threonine kinase 2
330	ENSG00000072210	21748.5	-0.345871	0.0368446	2.34876e-21	1.51946e-19	224	ALDH3A2	17	19648136	19685760	1	protein_coding	aldehyde dehydrogenase 3 family member A2
331	ENSG00000188064	90.2325	-1.64022	0.185318	2.39811e-21	1.54667e-19	7477	WNT7B	22	45920366	45977162	-1	protein_coding	Wnt family member 7B
332	ENSG00000108443	1294.73	-0.599538	0.0662337	4.21472e-21	2.71007e-19	6198	RPS6KB1	17	59893046	59950574	1	protein_coding	ribosomal protein S6 kinase B1
333	ENSG00000120889	3329.96	-0.544842	0.0597885	4.30952e-21	2.76265e-19	8795	TNFRSF10B	8	23020133	23069031	-1	protein_coding	TNF receptor superfamily member 10b
334	ENSG00000163636	3240.72	-0.452378	0.0490516	4.43909e-21	2.83714e-19	9861	PSMD6	3	64010550	64024010	-1	protein_coding	proteasome 26S subunit, non-ATPase 6
335	ENSG00000139725	1017.28	-0.627072	0.0696214	5.00089e-21	3.1866e-19	54509	RHOF	12	121777754	121803403	-1	protein_coding	ras homolog family member F, filopodia associated
336	ENSG00000107372	3547.34	-0.441077	0.0478526	5.22731e-21	3.32091e-19	7763	ZFAND5	9	72351413	72365235	-1	protein_coding	zinc finger AN1-type containing 5
337	ENSG00000122783	1433.21	-0.515379	0.0565182	5.73762e-21	3.63422e-19	78996	CYREN	7	135092363	135170795	-1	protein_coding	cell cycle regulator of NHEJ
338	ENSG00000196182	1479.11	0.623726	0.0693599	5.85269e-21	3.68888e-19	83931	STK40	1	36339624	36385924	-1	protein_coding	serine/threonine kinase 40
339	ENSG00000124570	1068.75	0.711477	0.0795403	5.85868e-21	3.68888e-19	5269	SERPINB6	6	2948159	2972165	-1	protein_coding	serpin family B member 6
340	ENSG00000120903	290.439	1.12264	0.124384	6.03829e-21	3.79073e-19	1135	CHRNA2	8	27459756	27479883	-1	protein_coding	cholinergic receptor nicotinic alpha 2 subunit
341	ENSG00000188522	245.256	-1.16376	0.129179	6.27777e-21	3.92944e-19	644815	FAM83G	17	18968789	19004764	-1	protein_coding	family with sequence similarity 83 member G
342	ENSG00000146701	12806.9	-0.424513	0.046239	8.64038e-21	5.39236e-19	4191	MDH2	7	76048051	76067508	1	protein_coding	malate dehydrogenase 2
343	ENSG00000044524	10931.1	0.613139	0.0684366	8.67403e-21	5.39748e-19	2042	EPHA3	3	89107621	89482134	1	protein_coding	EPH receptor A3
344	ENSG00000120885	21786.4	-0.451134	0.049345	9.45605e-21	5.8669e-19	1191	CLU	8	27596917	27614700	-1	protein_coding	clusterin
345	ENSG00000179603	169.173	1.34349	0.151509	9.68154e-21	5.98929e-19	2918	GRM8	7	126438598	127253093	-1	protein_coding	glutamate metabotropic receptor 8
346	ENSG00000073150	460.769	0.854134	0.0958025	1.03e-20	6.35335e-19	56666	PANX2	22	50170731	50180295	1	protein_coding	pannexin 2
347	ENSG00000126016	779.632	0.862107	0.0967153	1.08194e-20	6.65439e-19	154796	AMOT	X	112774503	112840831	-1	protein_coding	angiomotin
348	ENSG00000196924	7242.36	-0.508135	0.0561451	1.17069e-20	7.17942e-19	2316	FLNA	X	154348524	154374634	-1	protein_coding	filamin A
349	ENSG00000179111	918.579	-0.824551	0.0928235	1.22369e-20	7.48286e-19	84667	HES7	17	8120592	8124106	-1	protein_coding	hes family bHLH transcription factor 7
350	ENSG00000139209	767.749	0.837722	0.0943059	1.28851e-20	7.85658e-19	55089	SLC38A4	12	46764761	46832408	-1	protein_coding	solute carrier family 38 member 4
351	ENSG00000155097	2722.02	-0.428311	0.0469595	1.45096e-20	8.82173e-19	528	ATP6V1C1	8	103021063	103073051	1	protein_coding	ATPase H+ transporting V1 subunit C1
352	ENSG00000181744	1888.6	0.618378	0.0695136	1.47348e-20	8.93309e-19	205428	DIPK2A	3	143971823	144048719	1	protein_coding	divergent protein kinase domain 2A
353	ENSG00000146676	3721.04	-0.501424	0.0555466	1.56551e-20	9.46397e-19	5814	PURB	7	44876299	44885530	-1	protein_coding	purine rich element binding protein B
354	ENSG00000109436	661.39	0.813369	0.0919893	1.6951e-20	1.02182e-18	23158	TBC1D9	4	140620782	140756385	-1	protein_coding	TBC1 domain family member 9
355	ENSG00000106211	7491.73	-0.593592	0.0666659	1.71624e-20	1.03164e-18	3315	HSPB1	7	76302673	76304295	1	protein_coding	heat shock protein family B (small) member 1
356	ENSG00000114790	1228.5	-0.561045	0.0627732	1.78096e-20	1.06752e-18	26084	ARHGEF26	3	154121003	154257827	1	protein_coding	Rho guanine nucleotide exchange factor 26
357	ENSG00000026950	94.6458	1.96986	0.231901	1.83712e-20	1.09808e-18	11119	BTN3A1	6	26402237	26415208	1	protein_coding	butyrophilin subfamily 3 member A1
358	ENSG00000134490	1014.52	-0.735863	0.0835157	1.91628e-20	1.14218e-18	85019	TMEM241	18	23197144	23437961	-1	protein_coding	transmembrane protein 241
359	ENSG00000130222	752.896	-0.845817	0.0957277	2.03312e-20	1.20843e-18	10912	GADD45G	9	89605012	89606555	1	protein_coding	growth arrest and DNA damage inducible gamma
360	ENSG00000214274	343.632	1.32179	0.150424	2.22668e-20	1.31977e-18	283	ANG	14	20684177	20698971	1	protein_coding	angiogenin
361	ENSG00000206527	5767.34	-0.539217	0.0604064	2.52154e-20	1.49038e-18	201562	HACD2	3	123490820	123585053	-1	protein_coding	3-hydroxyacyl-CoA dehydratase 2
362	ENSG00000197747	786.581	-0.778982	0.088666	2.53219e-20	1.49251e-18	6281	S100A10	1	151982915	151993859	-1	protein_coding	S100 calcium binding protein A10
363	ENSG00000124783	5571.7	-0.457635	0.0507658	2.85552e-20	1.67843e-18	6745	SSR1	6	7268306	7347446	-1	protein_coding	signal sequence receptor subunit 1
364	ENSG00000166128	440.151	-0.823559	0.0937792	3.00313e-20	1.76031e-18	51762	RAB8B	15	63189560	63267776	1	protein_coding	RAB8B, member RAS oncogene family
365	ENSG00000085449	1017.51	-0.560508	0.0631419	3.09863e-20	1.81129e-18	57590	WDFY1	2	223855716	223945357	-1	protein_coding	WD repeat and FYVE domain containing 1
366	ENSG00000143494	867.023	0.711519	0.081241	3.13866e-20	1.82965e-18	79805	VASH2	1	212950520	212992037	1	protein_coding	vasohibin 2
367	ENSG00000102804	3414.82	0.574738	0.0648857	3.15758e-20	1.83563e-18	8848	TSC22D1	13	44432143	44577147	-1	protein_coding	TSC22 domain family member 1
368	ENSG00000152952	925.756	-0.719398	0.082198	3.2769e-20	1.8998e-18	5352	PLOD2	3	146069440	146163653	-1	protein_coding	procollagen-lysine,2-oxoglutarate 5-dioxygenase 2
369	ENSG00000175274	993.856	-0.630974	0.0719578	4.16577e-20	2.40854e-18	9537	TP53I11	11	44885903	44951306	-1	protein_coding	tumor protein p53 inducible protein 11
370	ENSG00000133687	643.728	-0.972341	0.110571	4.69367e-20	2.70638e-18	83857	TMTC1	12	29500840	29784759	-1	protein_coding	transmembrane O-mannosyltransferase targeting cadherins 1
371	ENSG00000100883	2475.52	-0.484308	0.0542912	5.00632e-20	2.87884e-18	6729	SRP54	14	34981957	35029686	1	protein_coding	signal recognition particle 54
372	ENSG00000169016	441.154	-0.921176	0.105063	5.03315e-20	2.88645e-18	1876	E2F6	2	11444375	11466177	-1	protein_coding	E2F transcription factor 6
373	ENSG00000101333	714.66	0.733894	0.0843617	5.17235e-20	2.95828e-18	5332	PLCB4	20	9067825	9504593	1	protein_coding	phospholipase C beta 4
374	ENSG00000198252	1099.06	-0.593372	0.0676122	5.41629e-20	3.08947e-18	6815	STYX	14	52730166	52774989	1	protein_coding	serine/threonine/tyrosine interacting protein
375	ENSG00000099994	134.954	-1.42429	0.165342	5.75467e-20	3.27368e-18	56241	SUSD2	22	24181487	24189106	1	protein_coding	sushi domain containing 2
376	ENSG00000181222	7958.7	-0.608737	0.0695951	6.08426e-20	3.45192e-18	5430	POLR2A	17	7484366	7514616	1	protein_coding	RNA polymerase II subunit A
377	ENSG00000174514	377.788	-0.956876	0.109315	6.42838e-20	3.63743e-18	148808	MFSD4A	1	205568885	205602918	1	protein_coding	major facilitator superfamily domain containing 4A
378	ENSG00000156011	887.961	0.957144	0.109716	8.32853e-20	4.70008e-18	23362	PSD3	8	18527303	19084730	-1	protein_coding	pleckstrin and Sec7 domain containing 3
379	ENSG00000163811	2551.41	-0.492434	0.0556588	8.81643e-20	4.96222e-18	23160	WDR43	2	28894667	28948219	1	protein_coding	WD repeat domain 43
380	ENSG00000168615	6812.03	-0.420917	0.047133	8.85552e-20	4.97104e-18	8754	ADAM9	8	38996754	39105445	1	protein_coding	ADAM metallopeptidase domain 9
381	ENSG00000162433	2966.28	-0.457287	0.0514573	9.12418e-20	5.10834e-18	205	AK4	1	65147549	65232145	1	protein_coding	adenylate kinase 4
382	ENSG00000184564	5484.92	0.746584	0.0865016	9.47008e-20	5.28804e-18	84189	SLITRK6	13	85792790	85806683	-1	protein_coding	SLIT and NTRK like family member 6
383	ENSG00000105855	566.344	0.836032	0.0967444	1.08069e-19	6.01866e-18	3696	ITGB8	7	20330702	20415754	1	protein_coding	integrin subunit beta 8
384	ENSG00000183258	1644.11	-0.49376	0.0559991	1.13658e-19	6.31337e-18	51428	DDX41	5	177511577	177516961	-1	protein_coding	DEAD-box helicase 41
385	ENSG00000133818	488.752	-0.880258	0.10174	1.18144e-19	6.54545e-18	22800	RRAS2	11	14277922	14364506	-1	protein_coding	RAS related 2
386	ENSG00000135336	948.866	-0.610305	0.0705289	1.37163e-19	7.57933e-18	23595	ORC3	6	87590067	87667453	1	protein_coding	origin recognition complex subunit 3
387	ENSG00000269893	1475.73	0.791476	0.0920879	1.39979e-19	7.71483e-18	NA	SNHG8	4	118278705	118285316	1	lncRNA	small nucleolar RNA host gene 8
388	ENSG00000021300	116.567	1.54048	0.182815	1.5634e-19	8.59423e-18	58473	PLEKHB1	11	73646178	73662819	1	protein_coding	pleckstrin homology domain containing B1
389	ENSG00000107036	711.738	-0.727928	0.0849069	1.56798e-19	8.59714e-18	57589	RIC1	9	5629025	5776557	1	protein_coding	RIC1 homolog, RAB6A GEF complex partner 1
390	ENSG00000114383	1431.17	-0.543464	0.0623658	1.60261e-19	8.76436e-18	11334	TUSC2	3	50320027	50328251	-1	protein_coding	tumor suppressor 2, mitochondrial calcium regulator
391	ENSG00000115977	2353.78	-0.736738	0.0860704	1.7583e-19	9.59109e-18	22848	AAK1	2	69457997	69674349	-1	protein_coding	AP2 associated kinase 1
392	ENSG00000157613	126.226	-2.0247	0.247087	1.9952e-19	1.08554e-17	90993	CREB3L1	11	46277662	46321409	1	protein_coding	cAMP responsive element binding protein 3 like 1
393	ENSG00000175029	1428.04	-0.564593	0.0652033	2.05837e-19	1.11705e-17	1488	CTBP2	10	124984317	125161170	-1	protein_coding	C-terminal binding protein 2
394	ENSG00000291122	612.549	0.736348	0.086437	2.50556e-19	1.35626e-17	NA	NA	NA	NA	NA	NA	NA	NA
395	ENSG00000143624	4361.59	0.548972	0.0634588	2.62875e-19	1.41932e-17	65123	INTS3	1	153728050	153774808	1	protein_coding	integrator complex subunit 3
396	ENSG00000102554	1310.21	-0.572084	0.066359	2.64789e-19	1.42603e-17	688	KLF5	13	73054976	73077541	1	protein_coding	Kruppel like factor 5
397	ENSG00000177406	163.245	1.25529	0.147191	2.97895e-19	1.60026e-17	100049716	NINJ2-AS1	12	630858	664196	1	lncRNA	NINJ2 antisense RNA 1
398	ENSG00000169359	762.377	0.802849	0.0943616	3.05912e-19	1.63918e-17	9197	SLC33A1	3	155821024	155854456	-1	protein_coding	solute carrier family 33 member 1
399	ENSG00000111913	1307.49	-0.673618	0.0792242	3.32283e-19	1.776e-17	9750	RIPOR2	6	24804282	25042170	-1	protein_coding	RHO family interacting cell polarization regulator 2
400	ENSG00000169136	1108.85	0.608522	0.071172	3.43591e-19	1.83183e-17	22809	ATF5	19	49928702	49933935	1	protein_coding	activating transcription factor 5
401	ENSG00000070081	4422.92	0.519873	0.0600829	3.61241e-19	1.9211e-17	4925	NUCB2	11	17208153	17349980	1	protein_coding	nucleobindin 2
402	ENSG00000169908	498.606	1.1491	0.134496	3.92509e-19	2.08216e-17	4071	TM4SF1	3	149369022	149377692	-1	protein_coding	transmembrane 4 L six family member 1
[truncated: 20,912 more rows]

## Sheet: Table S8 TRA2A B KD DEGs
Supplementary Table S8: Differentially-expressed gene list: siScrambled versus dual siTRA2B/siTRA2A
[truncated: 22,709 more rows]

[truncated: 3 more sheets: Table S9 TRA2AB Splicing, Table S10 TRA2A splicing, Table S11 TRA2B splicing]
