# Supplementary material for: Splicing factor TRA2B enhances synthesis of androgen receptor variant AR-V7 in prostate cancer cells
Source: J Clin Invest. 2026 Apr 1;136(7):e198264. doi: 10.1172/JCI198264 (PMC13038199; doi:10.1172/JCI198264)
Supplement: Supporting data values [file jci-136-198264-s224.xlsx]

## Sheet: Figure 1C
Figure 1C
AR-FL									AR-V7
	22Rv1 Parental Dox -	22Rv1 Parental Dox +	22Rv1 CasRx-TLCV2 Dox -	22Rv1 CasRx-TLCV2 Dox +	22Rv1 dCasRxAPEX2-TLCV2 Dox -	22Rv1 dCasRxAPEX2-TLCV2 Dox +				22Rv1 Parental Dox -	22Rv1 Parental Dox +	22Rv1 CasRx-TLCV2 Dox -	22Rv1 CasRx-TLCV2 Dox +	22Rv1 dCasRxAPEX2-TLCV2 Dox -	22Rv1 dCasRxAPEX2-TLCV2 Dox +
n2	1	0.97468	1.21448	1.58539	0.462759	0.904797			n2	1	1.08925	1.47905	1.51117	1.23029	1.13197
n3	1	0.636618	1.46985	0.960373	1.2573	0.966383			n3	1	0.493914	0.717475	0.706943	1.0714	0.866437
n4	1		1.10906	0.489936	0.498961	0.463508			n4	1		1.23713	0.671131	0.685233	0.868943
n5	1	1.20581	0.88454	1.19361	1.04343	1.03646			n5	1	1.13577	0.947917	0.680028	0.638017	0.584794

## Sheet: Figure 1E
Figure 1E
		NT			AR g2
AR-FL		1	1	1	0.478249	0.264682	0.56214
AR-V7		1	1	1	0.324847	0.0572069	0.360399
AR-V1		1	1	1	0.48375	0.218141	0.550444
AR-V6		1	1	1	1.04802	0.21422	0.442781
AR-V9		1	1	1	0.505226	0.286115	0.430475

## Sheet: Figure 1H
Figure 1H
Grouped CE3 P1 P2										B2M
	NT			AR g2						NT	AR g2
CE3 P1	1	1	1	1.99609	4.26608	3.33124				1	0.844708
CE3 P2	1	1	1	1.87135	2.61455	1.87453				1	1.14175
										1	1.48537
Multiple unpaired t tests										unpaired t test
	Below threshold?	P value	Mean of AR g2	Mean of NT	Difference	SE of difference	t ratio	df		Table Analyzed	B2M
CE3 P1	No	0.079284	3.198	1	2.198	0.6587	3.337	2
CE3 P2	Yes	0.045412	2.12	1	1.12	0.2472	4.531	2		Column B	AR g2
										vs.	vs.
										Column A	NT
										Unpaired t test
										P value	0.4434
										P value summary	ns
										Significantly different (P < 0.05)?	No
										One- or two-tailed P value?	Two-tailed
										t, df	t=0.8496, df=4
										How large is the effect?
										Mean of column A	1
										Mean of column B	1.157
										Difference between means (B - A) ± SEM	0.1573 ± 0.1851
										95% confidence interval	-0.3567 to 0.6712
										R squared (eta squared)	0.1529
										F test to compare variances
										F, DFn, Dfd	Infinity, 2, 2
										P value	<0.0001
										P value summary	****
										Significantly different (P < 0.05)?	Yes
										Data analyzed
										Sample size, column A	3
										Sample size, column B	3

## Sheet: Figure 3C&D
AR-FL							AR-V7					Figure 3C/D
	siScr	siTRA2A	siTRA2B	siTRA2A/B				siScr	siTRA2A	siTRA2B	siTRA2A/B
n3	1	2.08642	2.77833	5.22355			n3	1	1.46952	2.05219	0.372206
n4 (additional)	1	2.61021	4.0176	5.10296			n4 (additional)	1	2.56537	3.06453	0.349129
														TRA2A							TRA2B
															siScr	siTRA2A	siTRA2B	siTRA2A/B				siScr	siTRA2A	siTRA2B	siTRA2A/B
Welch's t test							Welch's t test							n3	1	0.089256	3.49495	0.309351			n3	1	3.19871	0.706133	0.219172
Table Analyzed	AR-FL						Table Analyzed	AR-V7						n4 (additional)	1	0.104833	3.26255	0.284139			n4 (additional)	1	3.02269	0.653232	0.341826
Column D	siTRA2A/B						Column D	siTRA2A/B
vs.	vs.						vs.	vs.						Welch's t test							Welch's t test
Column A	siScr						Column A	siScr						Table Analyzed	TRA2A						Table Analyzed	TRA2B
Unpaired t test with Welch's correction							Unpaired t test with Welch's correction							Column C	siTRA2B						Column B	siTRA2A
P value	0.0092						P value	0.0115						vs.	vs.						vs.	vs.
P value summary	**						P value summary	*						Column A	siScr						Column A	siScr
Significantly different (P < 0.05)?	Yes						Significantly different (P < 0.05)?	Yes
One- or two-tailed P value?	Two-tailed						One- or two-tailed P value?	Two-tailed						Unpaired t test with Welch's correction							Unpaired t test with Welch's correction
Welch-corrected t, df	t=69.05, df=1.000						Welch-corrected t, df	t=55.41, df=1.000						P value	0.0311						P value	0.0265
														P value summary	*						P value summary	*
How large is the effect?							How large is the effect?							Significantly different (P < 0.05)?	Yes						Significantly different (P < 0.05)?	Yes
Mean of column A	1						Mean of column A	1						One- or two-tailed P value?	Two-tailed						One- or two-tailed P value?	Two-tailed
Mean of column D	5.163						Mean of column D	0.3607						Welch-corrected t, df	t=20.47, df=1.000						Welch-corrected t, df	t=23.98, df=1.000
Difference between means (D - A) ± SEM	4.163 ± 0.06030						Difference between means (D - A) ± SEM	-0.6393 ± 0.01154
95% confidence interval	3.397 to 4.929						95% confidence interval	-0.7859 to -0.4927						How large is the effect?							How large is the effect?
R squared (eta squared)	0.9998						R squared (eta squared)	0.9997						Mean of column A	1						Mean of column A	1
														Mean of column C	3.379						Mean of column B	3.111
F test to compare variances							F test to compare variances							Difference between means (C - A) ± SEM	2.379 ± 0.1162						Difference between means (B - A) ± SEM	2.111 ± 0.08801
F, DFn, Dfd	Infinity, 1, 1						F, DFn, Dfd	Infinity, 1, 1						95% confidence interval	0.9023 to 3.855						95% confidence interval	0.9924 to 3.229
P value	<0.0001						P value	<0.0001						R squared (eta squared)	0.9976						R squared (eta squared)	0.9983
P value summary	****						P value summary	****
Significantly different (P < 0.05)?	Yes						Significantly different (P < 0.05)?	Yes						F test to compare variances							F test to compare variances
														F, DFn, Dfd	Infinity, 1, 1						F, DFn, Dfd	Infinity, 1, 1
Data analyzed							Data analyzed							P value	<0.0001						P value	<0.0001
Sample size, column A	2						Sample size, column A	2						P value summary	****						P value summary	****
Sample size, column D	2						Sample size, column D	2						Significantly different (P < 0.05)?	Yes						Significantly different (P < 0.05)?	Yes
														Data analyzed							Data analyzed
														Sample size, column A	2						Sample size, column A	2
														Sample size, column C	2						Sample size, column B	2

## Sheet: Figure 3E
Figure 3E
AR-FL											AR-V7
NT - Enz	NT + Enz	TRA2A + Enz	TRA2B + Enz	TRA2A/B + Enz							NT - Enz	NT + Enz	TRA2A + Enz	TRA2B + Enz	TRA2A/B + Enz
1	1.79913	2.01386	1.57529	1.53525							1	2.28752	2.31684	1.67083	1.03909
1	3.80308	2.39468	3.39521	2.44218							1	3.06205	2.49926	2.63932	2.04415
1	2.01079	1.74055		1.09927							1	3.90619	2.79537		1.52123
ANOVA summary											ANOVA summary
F	1.946										F	7.543
P value	0.1868										P value	0.006
P value summary	ns										P value summary	**
Significant diff. among means (P < 0.05)?	No										Significant diff. among means (P < 0.05)?	Yes
R squared	0.4638										R squared	0.7703
Brown-Forsythe test											Brown-Forsythe test
F (DFn, DFd)	1.232 (4, 9)										F (DFn, DFd)	1.970 (4, 9)
P value	0.3632										P value	0.1829
P value summary	ns										P value summary	ns
Are SDs significantly different (P < 0.05)?	No										Are SDs significantly different (P < 0.05)?	No
Bartlett's test											Bartlett's test
Bartlett's statistic (corrected)											Bartlett's statistic (corrected)
P value											P value
P value summary											P value summary
Are SDs significantly different (P < 0.05)?											Are SDs significantly different (P < 0.05)?
ANOVA table	SS	DF	MS	F (DFn, DFd)	P value						ANOVA table	SS	DF	MS	F (DFn, DFd)	P value
Treatment (between columns)	4.528	4	1.132	F (4, 9) = 1.946	P=0.1868						Treatment (between columns)	8.053	4	2.013	F (4, 9) = 7.543	P=0.0060
Residual (within columns)	5.235	9	0.5817								Residual (within columns)	2.402	9	0.2669
Total	9.763	13									Total	10.45	13
Data summary											Data summary
Number of treatments (columns)	5										Number of treatments (columns)	5
Number of values (total)	14										Number of values (total)	14
Uncorrected Fisher's LSD	Mean diff.	95.00% CI of diff.	Below threshold?	Summary	Individual P Value	B-?					Uncorrected Fisher's LSD	Mean diff.	95.00% CI of diff.	Below threshold?	Summary	Individual P Value	B-?
NT + Enz vs. NT - Enx	1.538	0.1290 to 2.946	Yes	*	0.0356	A	NT - Enx				NT + Enz vs. NT - Enx	2.085	1.131 to 3.039	Yes	***	0.0008	A	NT - Enx
NT + Enz vs. TRA2A + Enz	0.488	-0.9207 to 1.897	No	ns	0.4534	C	TRA2A + Enz				NT + Enz vs. TRA2A + Enz	0.5481	-0.4061 to 1.502	No	ns	0.2261	C	TRA2A + Enz
NT + Enz vs. TRA2B + Enz	0.05241	-1.523 to 1.627	No	ns	0.9416	D	TRA2B + Enz				NT + Enz vs. TRA2B + Enz	0.9302	-0.1366 to 1.997	No	ns	0.08	D	TRA2B + Enz
NT + Enz vs. TRA2A/B/ + Enz	0.8454	-0.5632 to 2.254	No	ns	0.2076	E	TRA2A/B/ + Enz				NT + Enz vs. TRA2A/B/ + Enz	1.55	0.5963 to 2.505	Yes	**	0.0051	E	TRA2A/B/ + Enz
Test details	Mean 1	Mean 2	Mean diff.	SE of diff.	n1	n2	t	DF			Test details	Mean 1	Mean 2	Mean diff.	SE of diff.	n1	n2	t	DF
NT + Enz vs. NT - Enx	2.538	1	1.538	0.6227	3	3	2.469	9			NT + Enz vs. NT - Enx	3.085	1	2.085	0.4218	3	3	4.944	9
NT + Enz vs. TRA2A + Enz	2.538	2.05	0.488	0.6227	3	3	0.7836	9			NT + Enz vs. TRA2A + Enz	3.085	2.537	0.5481	0.4218	3	3	1.299	9
NT + Enz vs. TRA2B + Enz	2.538	2.485	0.05241	0.6962	3	2	0.07528	9			NT + Enz vs. TRA2B + Enz	3.085	2.155	0.9302	0.4716	3	2	1.972	9
NT + Enz vs. TRA2A/B/ + Enz	2.538	1.692	0.8454	0.6227	3	3	1.358	9			NT + Enz vs. TRA2A/B/ + Enz	3.085	1.535	1.55	0.4218	3	3	3.676	9

## Sheet: Figure 4G
Figure 4G
Exons 1-3 combined
	NT			TRA2A			TRA2B			TRA2A/B
Exon 1	980.4	1040.88	969.15	1049.72	1080.03	978.575	1142.03	1078.58	1182.67	1010.6	1091.38	942.55
Exon 2	557.8	584.9	585.2	604.9	629	546.1	682.7	574.4	654.2	604.2	656.9	515.9
Exon 3	329.85	374.8	384.2	444.05	448.3	345.65	485.3	408.35	481.4	497.35	585.35	473.95
CE3
NT			TRA2A			TRA2B			TRA2A/B
1447.9	1510.6	1430.6	1473.7	1451.9	1202.9	1528.7	1295.1	1336	684.1	580.3	630.7
Exons 4-8 combined
		NT			TRA2A			TRA2B			TRA2A/B
Exon 4		204.9	200.8	202.7	311.6	351.4	243.5	367.3	311.4	342.9	647.1	821.1	685.7
Exon 5		115.2	106.6	120.3	171.5	196.6	185.2	207.7	187.7	218.9	390.5	506.5	420.8
Exon 6		112.8	117.1	127.9	179.6	211.2	196.7	229.4	207.6	236.1	415.4	544.3	450.6
Exon 7		112.8	140.9	101.9	150.2	206.6	139.4	220	224.9	229.5	436.4	527.7	405.8
Exon 8		536.96	567.24	502.86	786.8	935.94	681.28	1128.7	1141.28	1032.4	1678.08	2108.62	1665.7

## Sheet: Figure 5B
Figure 5B: TRA2B RIP
		TRA2B ARV7				IgG ARV7				TRA2B RPL13A				IgG RPL13A
TRA2B		39.951	48.7419	17.6283	21.509	0.0175376	0.00594482	0.052	0.005	1.471	1.08	3.32616	2.90564	0.002	0.003	0.00080644	0.00078005
ANOVA summary
F	17.7
P value	0.0001
P value summary	***
Significant diff. among means (P < 0.05)?	Yes
R squared	0.8157
Brown-Forsythe test
F (DFn, DFd)	33.59 (3, 12)
P value	<0.0001
P value summary	****
Are SDs significantly different (P < 0.05)?	Yes
Bartlett's test
Bartlett's statistic (corrected)	83.79
P value	<0.0001
P value summary	****
Are SDs significantly different (P < 0.05)?	Yes
ANOVA table	SS	DF	MS	F (DFn, DFd)	P value
Treatment (between columns)	2936	3	978.8	F (3, 12) = 17.70	P=0.0001
Residual (within columns)	663.7	12	55.31
Total	3600	15
Data summary
Number of treatments (columns)	4
Number of values (total)	16
Number of families	1
Number of comparisons per family	3
Alpha	0.05
Uncorrected Fisher's LSD	Mean diff.	95.00% CI of diff.	Below threshold?	Summary	Individual P Value
TRA2B ARV7 vs. IgG ARV7	31.94	20.48 to 43.39	Yes	****	<0.0001	A-B
TRA2B ARV7 vs. TRA2B RPL13A	29.76	18.30 to 41.22	Yes	***	0.0001	A-C
TRA2B ARV7 vs. IgG RPL13A	31.96	20.50 to 43.41	Yes	****	<0.0001	A-D
IgG ARV7 vs. TRA2B RPL13A	-2.176	-13.63 to 9.282	No	ns	0.6864	B-C
IgG ARV7 vs. IgG RPL13A	0.01847	-11.44 to 11.48	No	ns	0.9973	B-D
TRA2B RPL13A vs. IgG RPL13A	2.194	-9.263 to 13.65	No	ns	0.6839	C-D
Test details	Mean 1	Mean 2	Mean diff.	SE of diff.	n1	n2	t	DF
TRA2B ARV7 vs. IgG ARV7	31.96	0.02012	31.94	5.259	4	4	6.073	12
TRA2B ARV7 vs. TRA2B RPL13A	31.96	2.196	29.76	5.259	4	4	5.66	12
TRA2B ARV7 vs. IgG RPL13A	31.96	0.001647	31.96	5.259	4	4	6.077	12
IgG ARV7 vs. TRA2B RPL13A	0.02012	2.196	-2.176	5.259	4	4	0.4137	12
IgG ARV7 vs. IgG RPL13A	0.02012	0.001647	0.01847	5.259	4	4	0.003513	12
TRA2B RPL13A vs. IgG RPL13A	2.196	0.001647	2.194	5.259	4	4	0.4172	12
Compact letter display
TRA2B ARV7	A
TRA2B RPL13A	B
IgG ARV7	B
IgG RPL13A	B

## Sheet: Figure 5E
Figure 5E TRA2B RIP +/- PMO
	TRA2B			TRA2B			IgG
	1	1	1	0.00122159	0.31037	0.205383	8.1998e-05	0.00187196	0.00510959
unpaired t test
Table Analyzed	Figure 5E TRA2B RIP +/- PMO
Column B	TRA2B
vs.	vs.
Column A	TRA2B
Unpaired t test
P value	0.0008
P value summary	***
Significantly different (P < 0.05)?	Yes
One- or two-tailed P value?	Two-tailed
t, df	t=9.119, df=4
How big is the difference?
Mean of column A	1
Mean of column B	0.1723
Difference between means (B - A) ± SEM	-0.8277 ± 0.09076
95% confidence interval	-1.080 to -0.5757
R squared (eta squared)	0.9541
F test to compare variances
F, DFn, Dfd	Infinity, 2, 2
P value	<0.0001
P value summary	****
Significantly different (P < 0.05)?	Yes
Data analyzed
Sample size, column A	3
Sample size, column B	3

## Sheet: Figure 5F
Figure 5F
	22Rv1 PMO
		Control PMO			CE3 block PMO
	AR-FL	1	1	1	0.944092	0.797377	1.14698
	AR-V7	1	1	1	0.143455	0.0211602	0.0110805
	TRA2A	1	1	1	0.873169	0.671286	0.777097
	TRA2B	1	1	1	0.89751	0.675019	0.962261
	Multiple unpaired t tests
		Below threshold?	P value	Mean of CE3 block PMO	Mean of Control PMO	Difference	SE of difference	t ratio	df
	AR-FL	No	0.748885	0.9628	1	-0.03719	0.1014	0.3669	2
	AR-V7	Yes	0.002036	0.05857	1	-0.9414	0.04254	22.13	2
	TRA2A	No	0.060493	0.7739	1	-0.2261	0.0583	3.879	2
	TRA2B	No	0.216582	0.8449	1	-0.1551	0.08699	1.783	2

## Sheet: Figure 5G
Figure 5G
	VCaP PMO AR only
		Control PMO			CE3 block PMO
	AR-FL	1	1	1	0.962261	1.20832	1.26927
	AR-V7	1	1	1	0.300617	0.00856697	0.00679803
	Multiple unpaired t tests
		Below threshold?	P value	Mean of CE3 block PMO	Mean of Control PMO	Difference	SE of difference	t ratio	df
	AR-FL	No	0.258615	1.147	1	0.1466	0.09384	1.562	2
	AR-V7	Yes	0.011703	0.1053	1	-0.8947	0.09765	9.162	2

[truncated: 10 more sheets: Figure 6E-H, Figure 6I, Figure S1C, Figure S2A, Figure S5E, Figure S7A, Figure S7B, Figure S10B, Figure S11, Figure S12]
